# Supplementary material for: N-heterocyclic carbene induced reductive coupling of phosphorus tribromide. Isolation of a bromine bridged P–P bond and its subsequent reactivity
Source: Chem Sci. 2016 Jul 20;7(12):6981–7. doi: 10.1039/c6sc02343f (PMC5356258; doi:10.1039/c6sc02343f)
Supplement: Supplementary file 2 [file SC-007-C6SC02343F-s002.cif]

####################################################################### 
# 
# This file contains crystal structure data downloaded from the 
# Cambridge Structural Database (CSD) hosted by the Cambridge 
# Crystallographic Data Centre (CCDC).
# 
# Full information about CCDC data access policies and citation 
# guidelines are available at http://www.ccdc.cam.ac.uk/access/V1 
# 
# Audit and citation data items may have been added by the CCDC. 
# Please retain this information to preserve the provenance of 
# this file and to allow appropriate attribution of the data. 
# 
#######################################################################

data_shelx
_database_code_depnum_ccdc_archive 'CCDC 1480947'
_audit_update_record             
;
2016-05-19 deposited with the CCDC.
2016-07-20 downloaded from the CCDC.
;

_audit_creation_method           SHELXL-2013
_chemical_name_systematic        
;
 (IPr)PBr3
;
_contact_author_fax              '+44 1865 272690'
_chemical_name_common            .
_chemical_melting_point          .
_chemical_formula_moiety         'C27 H36 Br3 N2 P'
_chemical_formula_sum            'C27 H36 Br3 N2 P'
_chemical_formula_weight         659.28

loop_
_atom_type_symbol
_atom_type_description
_atom_type_scat_dispersion_real
_atom_type_scat_dispersion_imag
_atom_type_scat_source
C C 0.0181 0.0091 'International Tables Vol C Tables 4.2.6.8 and 6.1.1.4'
H H 0.0000 0.0000 'International Tables Vol C Tables 4.2.6.8 and 6.1.1.4'
N N 0.0311 0.0180 'International Tables Vol C Tables 4.2.6.8 and 6.1.1.4'
P P 0.2955 0.4335 'International Tables Vol C Tables 4.2.6.8 and 6.1.1.4'
Br Br -0.6763 1.2805 'International Tables Vol C Tables 4.2.6.8 and 6.1.1.4'

_space_group_crystal_system      monoclinic
_space_group_IT_number           14
_space_group_name_H-M_alt        'P 21/c'
_space_group_name_Hall           '-P 2ybc'

_shelx_space_group_comment       
;
The symmetry employed for this shelxl refinement is uniquely defined
by the following loop, which should always be used as a source of
symmetry information in preference to the above space-group names.
They are only intended as comments.
;

loop_
_space_group_symop_operation_xyz
'x, y, z'
'-x, y+1/2, -z+1/2'
'-x, -y, -z'
'x, -y-1/2, z-1/2'

_cell_length_a                   10.28300(10)
_cell_length_b                   18.30220(10)
_cell_length_c                   15.64950(10)
_cell_angle_alpha                90
_cell_angle_beta                 108.0790(10)
_cell_angle_gamma                90
_cell_volume                     2799.85(4)
_cell_formula_units_Z            4
_cell_measurement_temperature    150(2)
_cell_measurement_reflns_used    21180
_cell_measurement_theta_min      3.8291
_cell_measurement_theta_max      76.1270

_exptl_crystal_description       block
_exptl_crystal_colour            yellow
_exptl_crystal_density_meas      .
_exptl_crystal_density_method    .
_exptl_crystal_density_diffrn    1.564
_exptl_crystal_F_000             1328
_exptl_transmission_factor_min   .
_exptl_transmission_factor_max   .
_exptl_crystal_size_max          0.260
_exptl_crystal_size_mid          0.180
_exptl_crystal_size_min          0.120
_exptl_absorpt_coefficient_mu    6.011
_shelx_estimated_absorpt_T_min   0.304
_shelx_estimated_absorpt_T_max   0.532
_exptl_absorpt_correction_type   multi-scan
_exptl_absorpt_correction_T_min  0.64943
_exptl_absorpt_correction_T_max  1.00000
_exptl_absorpt_process_details   
;
CrysAlisPro, Agilent Technologies,
Version 1.171.36.32 (release 02-08-2013 CrysAlis171 .NET)
(compiled Aug  2 2013,16:46:58)
Empirical absorption correction using spherical harmonics,
 implemented in SCALE3 ABSPACK scaling algorithm.
;

_exptl_special_details           
;
 ?
;

_diffrn_ambient_temperature      150(2)
_diffrn_radiation_wavelength     1.54178
_diffrn_radiation_type           'Cu K\a'
_diffrn_radiation_source         'SuperNova (Cu) X-ray Source'
_diffrn_radiation_monochromator  mirror
_diffrn_measurement_device_type  'SuperNova, Dual, Cu at zero, Atlas'
_diffrn_measurement_method       '\w scans'
_diffrn_detector_area_resol_mean 10.4102
_diffrn_reflns_number            31191
_diffrn_reflns_av_unetI/netI     0.0117
_diffrn_reflns_av_R_equivalents  0.0198
_diffrn_reflns_limit_h_min       -10
_diffrn_reflns_limit_h_max       12
_diffrn_reflns_limit_k_min       -22
_diffrn_reflns_limit_k_max       22
_diffrn_reflns_limit_l_min       -19
_diffrn_reflns_limit_l_max       19
_diffrn_reflns_theta_min         3.829
_diffrn_reflns_theta_max         76.118
_diffrn_reflns_theta_full        67.679
_diffrn_measured_fraction_theta_max 0.995
_diffrn_measured_fraction_theta_full 0.999
_diffrn_reflns_Laue_measured_fraction_max 0.995
_diffrn_reflns_Laue_measured_fraction_full 0.999
_diffrn_reflns_point_group_measured_fraction_max 0.995
_diffrn_reflns_point_group_measured_fraction_full 0.999
_reflns_number_total             5822
_reflns_number_gt                5719
_reflns_threshold_expression     'I > 2\s(I)'
_reflns_Friedel_coverage         0.000
_reflns_Friedel_fraction_max     .
_reflns_Friedel_fraction_full    .

_reflns_special_details          
;
 Reflections were merged by SHELXL according to the crystal
 class for the calculation of statistics and refinement.
 
 _reflns_Friedel_fraction is defined as the number of unique
 Friedel pairs measured divided by the number that would be
 possible theoretically, ignoring centric projections and
 systematic absences.
;

_computing_data_collection       
;
CrysAlisPro, Agilent Technologies,
Version 1.171.35.21 (release 20-01-2012 CrysAlis171 .NET)
(compiled Jan 23 2012,18:06:46)
;
_computing_cell_refinement       
;
CrysAlisPro, Agilent Technologies,
Version 1.171.35.21 (release 20-01-2012 CrysAlis171 .NET)
(compiled Jan 23 2012,18:06:46)
;
_computing_data_reduction        
;
CrysAlisPro, Agilent Technologies,
Version 1.171.35.21 (release 20-01-2012 CrysAlis171 .NET)
(compiled Jan 23 2012,18:06:46)
;
_computing_structure_solution    'SHELXS-97 (Sheldrick, 1990)'
_computing_structure_refinement  'SHELXL-2013 (Sheldrick, 2013)'
_computing_molecular_graphics    'WinGX (Farrugia, 2005)'
_computing_publication_material  'XCIF (Sheldrick, 2001)'

_refine_special_details          
;
 ?
;
_refine_ls_structure_factor_coef Fsqd
_refine_ls_matrix_type           full
_refine_ls_weighting_scheme      calc
_refine_ls_weighting_details     
'w=1/[\s^2^(Fo^2^)+(0.0242P)^2^+2.6748P] where P=(Fo^2^+2Fc^2^)/3'
_atom_sites_solution_primary     .
_atom_sites_solution_secondary   .
_atom_sites_solution_hydrogens   geom
_refine_ls_hydrogen_treatment    mixed
_refine_ls_extinction_method     none
_refine_ls_extinction_coef       .
_refine_ls_number_reflns         5822
_refine_ls_number_parameters     326
_refine_ls_number_restraints     0
_refine_ls_R_factor_all          0.0242
_refine_ls_R_factor_gt           0.0236
_refine_ls_wR_factor_ref         0.0580
_refine_ls_wR_factor_gt          0.0577
_refine_ls_goodness_of_fit_ref   1.138
_refine_ls_restrained_S_all      1.138
_refine_ls_shift/su_max          0.002
_refine_ls_shift/su_mean         0.000

loop_
_atom_site_label
_atom_site_type_symbol
_atom_site_fract_x
_atom_site_fract_y
_atom_site_fract_z
_atom_site_U_iso_or_equiv
_atom_site_adp_type
_atom_site_occupancy
_atom_site_site_symmetry_order
_atom_site_calc_flag
_atom_site_refinement_flags_posn
_atom_site_refinement_flags_adp
_atom_site_refinement_flags_occupancy
_atom_site_disorder_assembly
_atom_site_disorder_group
P1 P 0.92613(4) 0.19645(3) 0.22749(3) 0.01778(10) Uani 1 1 d . . . . .
Br1 Br 0.95657(2) 0.06364(2) 0.25673(2) 0.02488(6) Uani 1 1 d . . . . .
Br2 Br 0.88885(2) 0.33230(2) 0.19417(2) 0.02604(6) Uani 1 1 d . . . . .
Br3 Br 1.14343(2) 0.20750(2) 0.23006(2) 0.02294(6) Uani 1 1 d . . . . .
C1 C 0.93768(17) 0.21113(9) 0.34802(11) 0.0124(3) Uani 1 1 d . . . . .
N1 N 1.03865(14) 0.20181(7) 0.42687(10) 0.0120(3) Uani 1 1 d . . . . .
C2 C 0.98364(18) 0.20119(9) 0.49690(12) 0.0151(3) Uani 1 1 d . . . . .
H2 H 1.0305(13) 0.19536(18) 0.5561(16) 0.018 Uiso 1 1 calc R U . . .
C3 C 0.84752(18) 0.21084(10) 0.46118(12) 0.0158(3) Uani 1 1 d . . . . .
H3 H 0.7825(17) 0.21217(10) 0.4932(8) 0.019 Uiso 1 1 calc R U . . .
N2 N 0.82003(14) 0.21841(8) 0.36965(10) 0.0125(3) Uani 1 1 d . . . . .
C4 C 1.18722(16) 0.19961(9) 0.44706(11) 0.0137(3) Uani 1 1 d . . . . .
C5 C 1.25399(18) 0.13369(10) 0.47755(12) 0.0167(3) Uani 1 1 d . . . . .
C6 C 1.39743(19) 0.13531(11) 0.50549(13) 0.0230(4) Uani 1 1 d . . . . .
H6 H 1.4451(14) 0.0936(12) 0.5258(6) 0.028 Uiso 1 1 calc R U . . .
C7 C 1.46731(19) 0.19924(12) 0.50270(15) 0.0270(4) Uani 1 1 d . . . . .
H7 H 1.566(3) 0.19914(12) 0.5224(6) 0.032 Uiso 1 1 calc R U . . .
C8 C 1.39734(19) 0.26347(11) 0.47198(14) 0.0233(4) Uani 1 1 d . . . . .
H8 H 1.4464(14) 0.3059(12) 0.46976(15) 0.028 Uiso 1 1 calc R U . . .
C9 C 1.25444(18) 0.26590(10) 0.44424(12) 0.0167(3) Uani 1 1 d . . . . .
C10 C 1.1800(2) 0.06331(10) 0.48473(14) 0.0236(4) Uani 1 1 d . . . . .
H10 H 1.084(3) 0.06920(19) 0.4497(9) 0.028 Uiso 1 1 calc R U . . .
C11 C 1.2369(3) -0.00185(13) 0.44609(18) 0.0397(6) Uani 1 1 d . . . . .
H11A H 1.1812(16) -0.0431(8) 0.4441(13) 0.060 Uiso 1 1 calc R U . . .
H11B H 1.3267(18) -0.0119(7) 0.4829(10) 0.060 Uiso 1 1 calc R U . . .
H11C H 1.238(2) 0.0094(5) 0.3875(12) 0.060 Uiso 1 1 calc R U . . .
C12 C 1.1867(2) 0.04802(12) 0.58210(16) 0.0318(5) Uani 1 1 d . . . . .
H12A H 1.1455(18) 0.0023(9) 0.5854(3) 0.048 Uiso 1 1 calc R U . . .
H12B H 1.1396(18) 0.0853(8) 0.6024(6) 0.048 Uiso 1 1 calc R U . . .
H12C H 1.2793(16) 0.0470(10) 0.6188(7) 0.048 Uiso 1 1 calc R U . . .
C13 C 1.17891(19) 0.33750(10) 0.41644(13) 0.0194(4) Uani 1 1 d . . . . .
H13 H 1.088(2) 0.3259(3) 0.3730(11) 0.023 Uiso 1 1 calc R U . . .
C14 C 1.2513(3) 0.38983(13) 0.37023(19) 0.0380(5) Uani 1 1 d . . . . .
H14A H 1.1971(14) 0.4306(9) 0.3505(13) 0.057 Uiso 1 1 calc R U . . .
H14B H 1.2666(19) 0.3666(6) 0.3217(12) 0.057 Uiso 1 1 calc R U . . .
H14C H 1.3341(18) 0.4040(9) 0.4105(8) 0.057 Uiso 1 1 calc R U . . .
C15 C 1.1537(2) 0.37516(11) 0.49744(15) 0.0282(4) Uani 1 1 d . . . . .
H15A H 1.1011(17) 0.4192(9) 0.4778(4) 0.042 Uiso 1 1 calc R U . . .
H15B H 1.2404(14) 0.3875(9) 0.5411(9) 0.042 Uiso 1 1 calc R U . . .
H15C H 1.1039(17) 0.3426(6) 0.5245(8) 0.042 Uiso 1 1 calc R U . . .
C16 C 0.68797(17) 0.24610(10) 0.31336(11) 0.0143(3) Uani 1 1 d . . . . .
C17 C 0.59085(18) 0.19744(10) 0.26145(12) 0.0162(3) Uani 1 1 d . . . . .
C18 C 0.46535(18) 0.22736(11) 0.21085(13) 0.0215(4) Uani 1 1 d . . . . .
H18 H 0.3969(18) 0.1962(8) 0.1729(10) 0.026 Uiso 1 1 calc R U . . .
C19 C 0.43850(19) 0.30072(11) 0.21460(14) 0.0246(4) Uani 1 1 d . . . . .
H19 H 0.353(2) 0.3199(5) 0.1791(10) 0.030 Uiso 1 1 calc R U . . .
C20 C 0.53575(19) 0.34689(11) 0.26974(14) 0.0230(4) Uani 1 1 d . . . . .
H20 H 0.5150(6) 0.3961(14) 0.27288(17) 0.028 Uiso 1 1 calc R U . . .
C21 C 0.66348(18) 0.32123(10) 0.32037(13) 0.0179(3) Uani 1 1 d . . . . .
C22 C 0.61008(18) 0.11526(10) 0.26253(13) 0.0189(4) Uani 1 1 d . . . . .
H22 H 0.700(2) 0.1048(3) 0.2964(9) 0.023 Uiso 1 1 calc R U . . .
C23 C 0.5849(2) 0.08410(13) 0.16808(15) 0.0306(5) Uani 1 1 d . . . . .
H23A H 0.6052(18) 0.0327(9) 0.17210(17) 0.046 Uiso 1 1 calc R U . . .
H23B H 0.6428(16) 0.1086(8) 0.1394(7) 0.046 Uiso 1 1 calc R U . . .
H23C H 0.4907(16) 0.0914(9) 0.1334(7) 0.046 Uiso 1 1 calc R U . . .
C24 C 0.5149(2) 0.07959(12) 0.30893(16) 0.0281(4) Uani 1 1 d . . . . .
H24A H 0.5375(12) 0.0979(8) 0.3711(11) 0.042 Uiso 1 1 calc R U . . .
H24B H 0.5270(13) 0.0261(8) 0.3098(10) 0.042 Uiso 1 1 calc R U . . .
H24C H 0.4191(15) 0.0918(8) 0.2757(8) 0.042 Uiso 1 1 calc R U . . .
C25 C 0.7661(2) 0.37300(10) 0.38281(14) 0.0216(4) Uani 1 1 d . . . . .
H25 H 0.857(2) 0.3506(6) 0.3973(4) 0.026 Uiso 1 1 calc R U . . .
C26 C 0.7723(2) 0.44814(11) 0.34059(17) 0.0316(5) Uani 1 1 d . . . . .
H26A H 0.8508(17) 0.4752(6) 0.3781(9) 0.047 Uiso 1 1 calc R U . . .
H26B H 0.6888(16) 0.4751(6) 0.3360(11) 0.047 Uiso 1 1 calc R U . . .
H26C H 0.7812(19) 0.44172(15) 0.2809(11) 0.047 Uiso 1 1 calc R U . . .
C27 C 0.7326(2) 0.38383(13) 0.47115(15) 0.0326(5) Uani 1 1 d . . . . .
H27A H 0.8030(16) 0.4153(10) 0.5121(9) 0.049 Uiso 1 1 calc R U . . .
H27B H 0.7313(18) 0.3358(8) 0.5000(8) 0.049 Uiso 1 1 calc R U . . .
H27C H 0.6419(17) 0.4073(10) 0.4583(3) 0.049 Uiso 1 1 calc R U . . .

loop_
_atom_site_aniso_label
_atom_site_aniso_U_11
_atom_site_aniso_U_22
_atom_site_aniso_U_33
_atom_site_aniso_U_23
_atom_site_aniso_U_13
_atom_site_aniso_U_12
P1 0.0148(2) 0.0269(2) 0.0114(2) -0.00138(17) 0.00379(16) 0.00287(17)
Br1 0.02653(11) 0.02050(10) 0.02681(11) -0.00545(7) 0.00710(8) 0.00179(7)
Br2 0.03518(12) 0.02599(11) 0.02059(10) 0.00849(7) 0.01397(8) 0.00983(8)
Br3 0.01772(10) 0.03472(12) 0.01941(10) 0.00140(8) 0.01018(7) 0.00272(7)
C1 0.0118(7) 0.0126(7) 0.0128(8) -0.0003(6) 0.0038(6) -0.0002(6)
N1 0.0101(6) 0.0133(7) 0.0123(7) 0.0002(5) 0.0030(5) -0.0004(5)
C2 0.0156(8) 0.0180(8) 0.0115(8) 0.0006(6) 0.0040(6) -0.0006(6)
C3 0.0152(8) 0.0195(8) 0.0139(8) 0.0013(6) 0.0065(7) 0.0004(6)
N2 0.0100(6) 0.0149(7) 0.0125(7) 0.0008(5) 0.0032(5) 0.0007(5)
C4 0.0090(7) 0.0188(8) 0.0132(8) -0.0016(6) 0.0030(6) -0.0003(6)
C5 0.0152(8) 0.0189(9) 0.0156(8) -0.0021(6) 0.0040(6) 0.0018(6)
C6 0.0155(9) 0.0280(10) 0.0249(10) 0.0001(8) 0.0054(7) 0.0076(7)
C7 0.0109(8) 0.0394(12) 0.0316(11) 0.0003(9) 0.0080(8) 0.0013(8)
C8 0.0161(9) 0.0285(10) 0.0263(10) -0.0004(8) 0.0081(7) -0.0061(7)
C9 0.0155(8) 0.0197(9) 0.0157(8) -0.0003(7) 0.0061(6) -0.0023(7)
C10 0.0190(9) 0.0156(9) 0.0304(11) 0.0002(7) -0.0008(8) 0.0006(7)
C11 0.0410(13) 0.0220(11) 0.0460(14) -0.0092(10) -0.0014(11) 0.0083(9)
C12 0.0277(10) 0.0259(10) 0.0384(12) 0.0128(9) 0.0053(9) -0.0010(8)
C13 0.0185(9) 0.0181(9) 0.0208(9) 0.0021(7) 0.0047(7) -0.0028(7)
C14 0.0405(13) 0.0274(11) 0.0522(15) 0.0143(10) 0.0233(11) -0.0024(9)
C15 0.0307(11) 0.0229(10) 0.0281(10) -0.0041(8) 0.0048(8) 0.0038(8)
C16 0.0108(7) 0.0194(8) 0.0130(8) 0.0028(6) 0.0040(6) 0.0033(6)
C17 0.0132(8) 0.0214(9) 0.0144(8) 0.0010(7) 0.0047(6) 0.0020(6)
C18 0.0127(8) 0.0296(10) 0.0196(9) 0.0023(8) 0.0014(7) 0.0012(7)
C19 0.0137(8) 0.0328(11) 0.0256(10) 0.0091(8) 0.0036(7) 0.0077(7)
C20 0.0198(9) 0.0207(9) 0.0292(10) 0.0054(8) 0.0086(8) 0.0069(7)
C21 0.0160(8) 0.0191(9) 0.0204(9) 0.0024(7) 0.0081(7) 0.0022(7)
C22 0.0131(8) 0.0203(9) 0.0210(9) -0.0037(7) 0.0019(7) 0.0002(6)
C23 0.0266(10) 0.0361(12) 0.0265(11) -0.0119(9) 0.0044(8) 0.0020(9)
C24 0.0255(10) 0.0233(10) 0.0365(12) 0.0023(8) 0.0110(9) -0.0001(8)
C25 0.0197(9) 0.0175(9) 0.0288(10) -0.0028(7) 0.0091(7) 0.0007(7)
C26 0.0371(12) 0.0193(10) 0.0421(13) -0.0025(9) 0.0174(10) -0.0020(8)
C27 0.0377(12) 0.0322(11) 0.0299(11) -0.0074(9) 0.0134(9) -0.0023(9)

_geom_special_details            
;
 All esds (except the esd in the dihedral angle between two l.s. planes)
 are estimated using the full covariance matrix.  The cell esds are taken
 into account individually in the estimation of esds in distances, angles
 and torsion angles; correlations between esds in cell parameters are only
 used when they are defined by crystal symmetry.  An approximate (isotropic)
 treatment of cell esds is used for estimating esds involving l.s. planes.
;

loop_
_geom_bond_atom_site_label_1
_geom_bond_atom_site_label_2
_geom_bond_distance
_geom_bond_site_symmetry_2
_geom_bond_publ_flag
P1 C1 1.8722(17) . ?
P1 Br3 2.2315(5) . ?
P1 Br1 2.4753(5) . ?
P1 Br2 2.5449(5) . ?
C1 N1 1.355(2) . ?
C1 N2 1.360(2) . ?
N1 C2 1.380(2) . ?
N1 C4 1.462(2) . ?
C2 C3 1.348(2) . ?
C2 H2 0.91(2) . ?
C3 N2 1.378(2) . ?
C3 H3 0.95(2) . ?
N2 C16 1.461(2) . ?
C4 C5 1.397(2) . ?
C4 C9 1.404(2) . ?
C5 C6 1.403(2) . ?
C5 C10 1.518(3) . ?
C6 C7 1.381(3) . ?
C6 H6 0.91(3) . ?
C7 C8 1.384(3) . ?
C7 H7 0.97(3) . ?
C8 C9 1.398(3) . ?
C8 H8 0.93(3) . ?
C9 C13 1.517(3) . ?
C10 C12 1.530(3) . ?
C10 C11 1.533(3) . ?
C10 H10 0.97(3) . ?
C11 H11A 0.943(17) . ?
C11 H11B 0.943(17) . ?
C11 H11C 0.943(17) . ?
C12 H12A 0.947(16) . ?
C12 H12B 0.947(16) . ?
C12 H12C 0.947(16) . ?
C13 C14 1.526(3) . ?
C13 C15 1.534(3) . ?
C13 H13 0.99(2) . ?
C14 H14A 0.926(17) . ?
C14 H14B 0.926(17) . ?
C14 H14C 0.926(17) . ?
C15 H15A 0.966(15) . ?
C15 H15B 0.966(15) . ?
C15 H15C 0.966(15) . ?
C16 C17 1.395(2) . ?
C16 C21 1.408(2) . ?
C17 C18 1.399(2) . ?
C17 C22 1.516(2) . ?
C18 C19 1.376(3) . ?
C18 H18 0.96(3) . ?
C19 C20 1.387(3) . ?
C19 H19 0.95(3) . ?
C20 C21 1.388(3) . ?
C20 H20 0.93(3) . ?
C21 C25 1.525(3) . ?
C22 C23 1.529(3) . ?
C22 C24 1.534(3) . ?
C22 H22 0.94(2) . ?
C23 H23A 0.961(16) . ?
C23 H23B 0.961(16) . ?
C23 H23C 0.961(16) . ?
C24 H24A 0.987(15) . ?
C24 H24B 0.987(15) . ?
C24 H24C 0.987(15) . ?
C25 C26 1.535(3) . ?
C25 C27 1.538(3) . ?
C25 H25 0.98(2) . ?
C26 H26A 0.973(16) . ?
C26 H26B 0.973(16) . ?
C26 H26C 0.973(16) . ?
C27 H27A 0.989(17) . ?
C27 H27B 0.989(16) . ?
C27 H27C 0.989(16) . ?

loop_
_geom_angle_atom_site_label_1
_geom_angle_atom_site_label_2
_geom_angle_atom_site_label_3
_geom_angle
_geom_angle_site_symmetry_1
_geom_angle_site_symmetry_3
_geom_angle_publ_flag
C1 P1 Br3 102.64(5) . . ?
C1 P1 Br1 89.41(5) . . ?
Br3 P1 Br1 90.986(17) . . ?
C1 P1 Br2 91.42(5) . . ?
Br3 P1 Br2 90.086(18) . . ?
Br1 P1 Br2 178.47(2) . . ?
N1 C1 N2 105.97(14) . . ?
N1 C1 P1 133.70(13) . . ?
N2 C1 P1 118.79(12) . . ?
C1 N1 C2 109.71(14) . . ?
C1 N1 C4 130.90(14) . . ?
C2 N1 C4 119.11(14) . . ?
C3 C2 N1 107.35(15) . . ?
C3 C2 H2 126.3 . . ?
N1 C2 H2 126.3 . . ?
C2 C3 N2 107.21(15) . . ?
C2 C3 H3 126.4 . . ?
N2 C3 H3 126.4 . . ?
C1 N2 C3 109.72(14) . . ?
C1 N2 C16 128.03(14) . . ?
C3 N2 C16 120.93(14) . . ?
C5 C4 C9 124.23(16) . . ?
C5 C4 N1 117.88(15) . . ?
C9 C4 N1 117.47(15) . . ?
C4 C5 C6 116.50(17) . . ?
C4 C5 C10 123.63(16) . . ?
C6 C5 C10 119.84(17) . . ?
C7 C6 C5 121.01(18) . . ?
C7 C6 H6 119.5 . . ?
C5 C6 H6 119.5 . . ?
C6 C7 C8 120.74(17) . . ?
C6 C7 H7 119.6 . . ?
C8 C7 H7 119.6 . . ?
C7 C8 C9 121.19(18) . . ?
C7 C8 H8 119.4 . . ?
C9 C8 H8 119.4 . . ?
C8 C9 C4 116.31(17) . . ?
C8 C9 C13 120.80(17) . . ?
C4 C9 C13 122.85(15) . . ?
C5 C10 C12 111.12(16) . . ?
C5 C10 C11 111.69(18) . . ?
C12 C10 C11 110.23(18) . . ?
C5 C10 H10 107.9 . . ?
C12 C10 H10 107.9 . . ?
C11 C10 H10 107.9 . . ?
C10 C11 H11A 109.5 . . ?
C10 C11 H11B 109.5 . . ?
H11A C11 H11B 109.5 . . ?
C10 C11 H11C 109.5 . . ?
H11A C11 H11C 109.5 . . ?
H11B C11 H11C 109.5 . . ?
C10 C12 H12A 109.5 . . ?
C10 C12 H12B 109.5 . . ?
H12A C12 H12B 109.5 . . ?
C10 C12 H12C 109.5 . . ?
H12A C12 H12C 109.5 . . ?
H12B C12 H12C 109.5 . . ?
C9 C13 C14 113.37(17) . . ?
C9 C13 C15 110.73(16) . . ?
C14 C13 C15 109.98(17) . . ?
C9 C13 H13 107.5 . . ?
C14 C13 H13 107.5 . . ?
C15 C13 H13 107.5 . . ?
C13 C14 H14A 109.5 . . ?
C13 C14 H14B 109.5 . . ?
H14A C14 H14B 109.5 . . ?
C13 C14 H14C 109.5 . . ?
H14A C14 H14C 109.5 . . ?
H14B C14 H14C 109.5 . . ?
C13 C15 H15A 109.5 . . ?
C13 C15 H15B 109.5 . . ?
H15A C15 H15B 109.5 . . ?
C13 C15 H15C 109.5 . . ?
H15A C15 H15C 109.5 . . ?
H15B C15 H15C 109.5 . . ?
C17 C16 C21 123.75(16) . . ?
C17 C16 N2 119.54(15) . . ?
C21 C16 N2 116.55(15) . . ?
C16 C17 C18 116.58(17) . . ?
C16 C17 C22 124.01(16) . . ?
C18 C17 C22 119.25(17) . . ?
C19 C18 C17 121.32(18) . . ?
C19 C18 H18 119.3 . . ?
C17 C18 H18 119.3 . . ?
C18 C19 C20 120.38(17) . . ?
C18 C19 H19 119.8 . . ?
C20 C19 H19 119.8 . . ?
C19 C20 C21 121.39(18) . . ?
C19 C20 H20 119.3 . . ?
C21 C20 H20 119.3 . . ?
C20 C21 C16 116.50(17) . . ?
C20 C21 C25 119.97(17) . . ?
C16 C21 C25 123.47(16) . . ?
C17 C22 C23 112.13(17) . . ?
C17 C22 C24 109.11(15) . . ?
C23 C22 C24 110.93(17) . . ?
C17 C22 H22 108.2 . . ?
C23 C22 H22 108.2 . . ?
C24 C22 H22 108.2 . . ?
C22 C23 H23A 109.5 . . ?
C22 C23 H23B 109.5 . . ?
H23A C23 H23B 109.5 . . ?
C22 C23 H23C 109.5 . . ?
H23A C23 H23C 109.5 . . ?
H23B C23 H23C 109.5 . . ?
C22 C24 H24A 109.5 . . ?
C22 C24 H24B 109.5 . . ?
H24A C24 H24B 109.5 . . ?
C22 C24 H24C 109.5 . . ?
H24A C24 H24C 109.5 . . ?
H24B C24 H24C 109.5 . . ?
C21 C25 C26 113.17(17) . . ?
C21 C25 C27 110.62(16) . . ?
C26 C25 C27 108.78(17) . . ?
C21 C25 H25 108.0 . . ?
C26 C25 H25 108.0 . . ?
C27 C25 H25 108.0 . . ?
C25 C26 H26A 109.5 . . ?
C25 C26 H26B 109.5 . . ?
H26A C26 H26B 109.5 . . ?
C25 C26 H26C 109.5 . . ?
H26A C26 H26C 109.5 . . ?
H26B C26 H26C 109.5 . . ?
C25 C27 H27A 109.5 . . ?
C25 C27 H27B 109.5 . . ?
H27A C27 H27B 109.5 . . ?
C25 C27 H27C 109.5 . . ?
H27A C27 H27C 109.5 . . ?
H27B C27 H27C 109.5 . . ?

_refine_diff_density_max         1.020
_refine_diff_density_min         -0.454
_refine_diff_density_rms         0.064

_shelxl_version_number           2013-4

_shelx_res_file                  
;
TITL p21c in P2(1)/c
CELL  1.54178  10.2830  18.3022  15.6495   90.000  108.079   90.000
ZERR     4.00   0.0001   0.0001   0.0001    0.000    0.001    0.000
LATT   1
SYMM  - X, 1/2 + Y, 1/2 - Z
SFAC  C    H    N    P    BR
UNIT  108 144 8 4 12
MERG   2
FMAP   2
PLAN   20
BOND  $H
ACTA
L.S.  24
TEMP -123
SIZE 0.12 0.18 0.26
WGHT    0.024200    2.674800
FVAR       0.11542
P1    4    0.926132    0.196451    0.227489    11.00000    0.01483    0.02693 =
         0.01139   -0.00138    0.00379    0.00287
BR1   5    0.956565    0.063638    0.256735    11.00000    0.02653    0.02050 =
         0.02681   -0.00545    0.00710    0.00179
BR2   5    0.888850    0.332296    0.194169    11.00000    0.03518    0.02599 =
         0.02059    0.00849    0.01397    0.00983
BR3   5    1.143429    0.207498    0.230055    11.00000    0.01772    0.03472 =
         0.01941    0.00140    0.01018    0.00272
C1    1    0.937677    0.211126    0.348020    11.00000    0.01176    0.01257 =
         0.01280   -0.00033    0.00375   -0.00024
N1    3    1.038647    0.201807    0.426873    11.00000    0.01014    0.01331 =
         0.01226    0.00020    0.00304   -0.00038
C2    1    0.983643    0.201186    0.496900    11.00000    0.01558    0.01802 =
         0.01154    0.00064    0.00399   -0.00056
AFIX  44
H2    2    1.030476    0.195358    0.556062    11.00000   -1.20000
AFIX   0
C3    1    0.847522    0.210835    0.461180    11.00000    0.01519    0.01954 =
         0.01386    0.00134    0.00645    0.00041
AFIX  44
H3    2    0.782512    0.212168    0.493203    11.00000   -1.20000
AFIX   0
N2    3    0.820031    0.218410    0.369652    11.00000    0.00998    0.01488 =
         0.01253    0.00080    0.00324    0.00074
C4    1    1.187225    0.199607    0.447062    11.00000    0.00899    0.01877 =
         0.01319   -0.00162    0.00304   -0.00028
C5    1    1.253993    0.133691    0.477548    11.00000    0.01519    0.01889 =
         0.01556   -0.00212    0.00405    0.00178
C6    1    1.397430    0.135308    0.505493    11.00000    0.01548    0.02796 =
         0.02486    0.00015    0.00535    0.00760
AFIX  44
H6    2    1.445135    0.093621    0.525761    11.00000   -1.20000
AFIX   0
C7    1    1.467306    0.199239    0.502697    11.00000    0.01089    0.03936 =
         0.03164    0.00027    0.00796    0.00132
AFIX  44
H7    2    1.566024    0.199137    0.522378    11.00000   -1.20000
AFIX   0
C8    1    1.397336    0.263470    0.471981    11.00000    0.01609    0.02854 =
         0.02626   -0.00043    0.00813   -0.00611
AFIX  44
H8    2    1.446411    0.305880    0.469756    11.00000   -1.20000
AFIX   0
C9    1    1.254439    0.265896    0.444238    11.00000    0.01549    0.01971 =
         0.01570   -0.00034    0.00605   -0.00232
C10   1    1.180017    0.063312    0.484732    11.00000    0.01904    0.01556 =
         0.03044    0.00018   -0.00075    0.00056
AFIX  14
H10   2    1.084329    0.069195    0.449696    11.00000   -1.20000
AFIX   0
C11   1    1.236908   -0.001850    0.446091    11.00000    0.04095    0.02198 =
         0.04604   -0.00916   -0.00143    0.00826
AFIX  38
H11A  2    1.181183   -0.043100    0.444142    11.00000   -1.50000
H11B  2    1.326722   -0.011950    0.482862    11.00000   -1.50000
H11C  2    1.237801    0.009434    0.387510    11.00000   -1.50000
AFIX   0
C12   1    1.186741    0.048024    0.582102    11.00000    0.02766    0.02586 =
         0.03839    0.01283    0.00531   -0.00103
AFIX  38
H12A  2    1.145487    0.002297    0.585391    11.00000   -1.50000
H12B  2    1.139594    0.085269    0.602423    11.00000   -1.50000
H12C  2    1.279304    0.047041    0.618767    11.00000   -1.50000
AFIX   0
C13   1    1.178906    0.337496    0.416440    11.00000    0.01852    0.01806 =
         0.02077    0.00208    0.00470   -0.00277
AFIX  14
H13   2    1.088461    0.325934    0.372956    11.00000   -1.20000
AFIX   0
C14   1    1.251284    0.389834    0.370230    11.00000    0.04053    0.02739 =
         0.05224    0.01429    0.02326   -0.00238
AFIX  38
H14A  2    1.197104    0.430627    0.350456    11.00000   -1.50000
H14B  2    1.266559    0.366644    0.321664    11.00000   -1.50000
H14C  2    1.334085    0.403975    0.410543    11.00000   -1.50000
AFIX   0
C15   1    1.153746    0.375162    0.497440    11.00000    0.03066    0.02294 =
         0.02812   -0.00407    0.00478    0.00382
AFIX  38
H15A  2    1.101112    0.419187    0.477791    11.00000   -1.50000
H15B  2    1.240425    0.387467    0.541051    11.00000   -1.50000
H15C  2    1.103851    0.342560    0.524497    11.00000   -1.50000
AFIX   0
C16   1    0.687967    0.246104    0.313363    11.00000    0.01081    0.01936 =
         0.01302    0.00277    0.00399    0.00329
C17   1    0.590853    0.197442    0.261448    11.00000    0.01317    0.02137 =
         0.01444    0.00097    0.00467    0.00201
C18   1    0.465353    0.227363    0.210845    11.00000    0.01274    0.02962 =
         0.01959    0.00230    0.00136    0.00116
AFIX  44
H18   2    0.396932    0.196214    0.172926    11.00000   -1.20000
AFIX   0
C19   1    0.438503    0.300724    0.214596    11.00000    0.01375    0.03275 =
         0.02560    0.00908    0.00358    0.00770
AFIX  44
H19   2    0.352660    0.319910    0.179126    11.00000   -1.20000
AFIX   0
C20   1    0.535749    0.346891    0.269741    11.00000    0.01985    0.02068 =
         0.02916    0.00539    0.00861    0.00687
AFIX  44
H20   2    0.514968    0.396069    0.272877    11.00000   -1.20000
AFIX   0
C21   1    0.663481    0.321233    0.320369    11.00000    0.01603    0.01905 =
         0.02044    0.00240    0.00813    0.00221
C22   1    0.610082    0.115259    0.262526    11.00000    0.01309    0.02028 =
         0.02096   -0.00374    0.00187    0.00021
AFIX  14
H22   2    0.700426    0.104817    0.296394    11.00000   -1.20000
AFIX   0
C23   1    0.584873    0.084099    0.168078    11.00000    0.02660    0.03608 =
         0.02649   -0.01191    0.00435    0.00199
AFIX  38
H23A  2    0.605245    0.032737    0.172101    11.00000   -1.50000
H23B  2    0.642802    0.108619    0.139411    11.00000   -1.50000
H23C  2    0.490734    0.091366    0.133384    11.00000   -1.50000
AFIX   0
C24   1    0.514938    0.079594    0.308934    11.00000    0.02552    0.02328 =
         0.03651    0.00226    0.01105   -0.00005
AFIX  38
H24A  2    0.537516    0.097906    0.371147    11.00000   -1.50000
H24B  2    0.526974    0.026077    0.309808    11.00000   -1.50000
H24C  2    0.419099    0.091848    0.275712    11.00000   -1.50000
AFIX   0
C25   1    0.766143    0.373001    0.382805    11.00000    0.01972    0.01752 =
         0.02880   -0.00281    0.00913    0.00067
AFIX  14
H25   2    0.857320    0.350579    0.397335    11.00000   -1.20000
AFIX   0
C26   1    0.772300    0.448139    0.340595    11.00000    0.03706    0.01930 =
         0.04206   -0.00250    0.01743   -0.00201
AFIX  38
H26A  2    0.850804    0.475196    0.378117    11.00000   -1.50000
H26B  2    0.688848    0.475138    0.336004    11.00000   -1.50000
H26C  2    0.781154    0.441715    0.280904    11.00000   -1.50000
AFIX   0
C27   1    0.732605    0.383831    0.471152    11.00000    0.03771    0.03222 =
         0.02993   -0.00740    0.01344   -0.00229
AFIX  38
H27A  2    0.803029    0.415341    0.512050    11.00000   -1.50000
H27B  2    0.731346    0.335823    0.499953    11.00000   -1.50000
H27C  2    0.641867    0.407296    0.458284    11.00000   -1.50000

AFIX   0
HKLF    4

REM  p21c in P2(1)/c
REM R1 =  0.0236 for    5719 Fo > 4sig(Fo)  and  0.0242 for all    5822 data
REM    326 parameters refined using      0 restraints

END

WGHT      0.0242      2.6748

REM Highest difference peak  1.020,  deepest hole -0.454,  1-sigma level  0.064
Q1    1   1.0019  0.1074  0.2179  11.00000  0.05    1.02
Q2    1   1.0128  0.3810  0.5987  11.00000  0.05    0.40
Q3    1   1.2160  0.0979  0.4819  11.00000  0.05    0.34
Q4    1   0.8778  0.2153  0.3590  11.00000  0.05    0.34
Q5    1   0.6090  0.1590  0.2587  11.00000  0.05    0.32
Q6    1   1.2234  0.1661  0.4639  11.00000  0.05    0.31
Q7    1   1.2340  0.2513  0.2206  11.00000  0.05    0.31
Q8    1   0.6810  0.2858  0.3091  11.00000  0.05    0.30
Q9    1   1.2142  0.2988  0.4272  11.00000  0.05    0.29
Q10   1   0.5399  0.2118  0.2355  11.00000  0.05    0.28
Q11   1   1.0178  0.2019  0.4606  11.00000  0.05    0.28
Q12   1   0.8222  0.2116  0.4052  11.00000  0.05    0.27
Q13   1   1.3213  0.2644  0.4535  11.00000  0.05    0.27
Q14   1   1.0756  0.2667  0.2306  11.00000  0.05    0.27
Q15   1   0.4621  0.2643  0.2176  11.00000  0.05    0.27
Q16   1   0.6457  0.2229  0.2834  11.00000  0.05    0.27
Q17   1   0.6035  0.3320  0.3002  11.00000  0.05    0.27
Q18   1   0.9154  0.2039  0.4819  11.00000  0.05    0.26
Q19   1   1.2281  0.2331  0.4514  11.00000  0.05    0.26
Q20   1   1.3289  0.1372  0.4945  11.00000  0.05    0.25
;
_shelx_res_checksum              54723

_exptl_crystal_recrystallization_method 'Re-crystallisation from solvent'
_solvent_exptl_crystal_recrystallization_method 'THF, hexane'
####################################################################### 
# 
# This file contains crystal structure data downloaded from the 
# Cambridge Structural Database (CSD) hosted by the Cambridge 
# Crystallographic Data Centre (CCDC).
# 
# Full information about CCDC data access policies and citation 
# guidelines are available at http://www.ccdc.cam.ac.uk/access/V1 
# 
# Audit and citation data items may have been added by the CCDC. 
# Please retain this information to preserve the provenance of 
# this file and to allow appropriate attribution of the data. 
# 
#######################################################################

data_shelx
_database_code_depnum_ccdc_archive 'CCDC 1480948'
_audit_update_record             
;
2016-05-19 deposited with the CCDC.
2016-07-20 downloaded from the CCDC.
;

_audit_creation_method           SHELXL-2013
_chemical_name_systematic        
;
 [{(IPr)PBr}2Br]Br*3THF
;
_contact_author_fax              '+44 1865 272690'
_chemical_name_common            .
_chemical_melting_point          .
_chemical_formula_moiety         'C54 H72 Br3 N4 P2, Br, 3(C4 H8 O)'
_chemical_formula_sum            'C66 H96 Br4 N4 O3 P2'
_chemical_formula_weight         1375.04

loop_
_atom_type_symbol
_atom_type_description
_atom_type_scat_dispersion_real
_atom_type_scat_dispersion_imag
_atom_type_scat_source
C C 0.0181 0.0091 'International Tables Vol C Tables 4.2.6.8 and 6.1.1.4'
H H 0.0000 0.0000 'International Tables Vol C Tables 4.2.6.8 and 6.1.1.4'
N N 0.0311 0.0180 'International Tables Vol C Tables 4.2.6.8 and 6.1.1.4'
O O 0.0492 0.0322 'International Tables Vol C Tables 4.2.6.8 and 6.1.1.4'
P P 0.2955 0.4335 'International Tables Vol C Tables 4.2.6.8 and 6.1.1.4'
Br Br -0.6763 1.2805 'International Tables Vol C Tables 4.2.6.8 and 6.1.1.4'

_space_group_crystal_system      triclinic
_space_group_IT_number           2
_space_group_name_H-M_alt        'P -1'
_space_group_name_Hall           '-P 1'

_shelx_space_group_comment       
;
The symmetry employed for this shelxl refinement is uniquely defined
by the following loop, which should always be used as a source of
symmetry information in preference to the above space-group names.
They are only intended as comments.
;

loop_
_space_group_symop_operation_xyz
'x, y, z'
'-x, -y, -z'

_cell_length_a                   12.7442(6)
_cell_length_b                   15.5789(7)
_cell_length_c                   18.8569(6)
_cell_angle_alpha                76.130(3)
_cell_angle_beta                 81.932(3)
_cell_angle_gamma                68.427(4)
_cell_volume                     3374.4(3)
_cell_formula_units_Z            2
_cell_measurement_temperature    150(2)
_cell_measurement_reflns_used    19750
_cell_measurement_theta_min      3.1161
_cell_measurement_theta_max      76.5442

_exptl_crystal_description       block
_exptl_crystal_colour            red
_exptl_crystal_density_meas      .
_exptl_crystal_density_method    .
_exptl_crystal_density_diffrn    1.353
_exptl_crystal_F_000             1428
_exptl_transmission_factor_min   .
_exptl_transmission_factor_max   .
_exptl_crystal_size_max          0.300
_exptl_crystal_size_mid          0.260
_exptl_crystal_size_min          0.200
_exptl_absorpt_coefficient_mu    3.708
_shelx_estimated_absorpt_T_min   0.403
_shelx_estimated_absorpt_T_max   0.524
_exptl_absorpt_correction_type   multi-scan
_exptl_absorpt_correction_T_min  0.87146
_exptl_absorpt_correction_T_max  1.00000
_exptl_absorpt_process_details   
;
CrysAlisPro, Agilent Technologies,
Version 1.171.36.32 (release 02-08-2013 CrysAlis171 .NET)
(compiled Aug  2 2013,16:46:58)
Empirical absorption correction using spherical harmonics,
 implemented in SCALE3 ABSPACK scaling algorithm.
;

_exptl_special_details           
;
 ?
;

_diffrn_ambient_temperature      150(2)
_diffrn_radiation_wavelength     1.54178
_diffrn_radiation_type           'Cu K\a'
_diffrn_radiation_source         'SuperNova (Cu) X-ray Source'
_diffrn_radiation_monochromator  mirror
_diffrn_measurement_device_type  'SuperNova, Dual, Cu at zero, Atlas'
_diffrn_measurement_method       '\w scans'
_diffrn_detector_area_resol_mean 10.4102
_diffrn_reflns_number            35659
_diffrn_reflns_av_unetI/netI     0.0266
_diffrn_reflns_av_R_equivalents  0.0288
_diffrn_reflns_limit_h_min       -15
_diffrn_reflns_limit_h_max       15
_diffrn_reflns_limit_k_min       -19
_diffrn_reflns_limit_k_max       15
_diffrn_reflns_limit_l_min       -23
_diffrn_reflns_limit_l_max       20
_diffrn_reflns_theta_min         3.116
_diffrn_reflns_theta_max         76.535
_diffrn_reflns_theta_full        67.679
_diffrn_measured_fraction_theta_max 0.985
_diffrn_measured_fraction_theta_full 1.000
_diffrn_reflns_Laue_measured_fraction_max 0.985
_diffrn_reflns_Laue_measured_fraction_full 1.000
_diffrn_reflns_point_group_measured_fraction_max 0.985
_diffrn_reflns_point_group_measured_fraction_full 1.000
_reflns_number_total             13975
_reflns_number_gt                13094
_reflns_threshold_expression     'I > 2\s(I)'
_reflns_Friedel_coverage         0.000
_reflns_Friedel_fraction_max     .
_reflns_Friedel_fraction_full    .

_reflns_special_details          
;
 Reflections were merged by SHELXL according to the crystal
 class for the calculation of statistics and refinement.
 
 _reflns_Friedel_fraction is defined as the number of unique
 Friedel pairs measured divided by the number that would be
 possible theoretically, ignoring centric projections and
 systematic absences.
;

_computing_data_collection       
;
CrysAlisPro, Agilent Technologies,
Version 1.171.35.21 (release 20-01-2012 CrysAlis171 .NET)
(compiled Jan 23 2012,18:06:46)
;
_computing_cell_refinement       
;
CrysAlisPro, Agilent Technologies,
Version 1.171.35.21 (release 20-01-2012 CrysAlis171 .NET)
(compiled Jan 23 2012,18:06:46)
;
_computing_data_reduction        
;
CrysAlisPro, Agilent Technologies,
Version 1.171.35.21 (release 20-01-2012 CrysAlis171 .NET)
(compiled Jan 23 2012,18:06:46)
;
_computing_structure_solution    'SHELXS-97 (Sheldrick, 1990)'
_computing_structure_refinement  'SHELXL-2013 (Sheldrick, 2013)'
_computing_molecular_graphics    'WinGX (Farrugia, 2005)'
_computing_publication_material  'XCIF (Sheldrick, 2001)'

_refine_special_details          
;
 ?
;
_refine_ls_structure_factor_coef Fsqd
_refine_ls_matrix_type           full
_refine_ls_weighting_scheme      calc
_refine_ls_weighting_details     
'w=1/[\s^2^(Fo^2^)+(0.0758P)^2^+8.1166P] where P=(Fo^2^+2Fc^2^)/3'
_atom_sites_solution_primary     .
_atom_sites_solution_secondary   .
_atom_sites_solution_hydrogens   geom
_refine_ls_hydrogen_treatment    constr
_refine_ls_extinction_method     none
_refine_ls_extinction_coef       .
_refine_ls_number_reflns         13975
_refine_ls_number_parameters     728
_refine_ls_number_restraints     30
_refine_ls_R_factor_all          0.0469
_refine_ls_R_factor_gt           0.0447
_refine_ls_wR_factor_ref         0.1358
_refine_ls_wR_factor_gt          0.1335
_refine_ls_goodness_of_fit_ref   1.021
_refine_ls_restrained_S_all      1.023
_refine_ls_shift/su_max          0.001
_refine_ls_shift/su_mean         0.000

loop_
_atom_site_label
_atom_site_type_symbol
_atom_site_fract_x
_atom_site_fract_y
_atom_site_fract_z
_atom_site_U_iso_or_equiv
_atom_site_adp_type
_atom_site_occupancy
_atom_site_site_symmetry_order
_atom_site_calc_flag
_atom_site_refinement_flags_posn
_atom_site_refinement_flags_adp
_atom_site_refinement_flags_occupancy
_atom_site_disorder_assembly
_atom_site_disorder_group
P1 P 0.35107(6) 0.16402(5) 0.75095(4) 0.01724(14) Uani 1 1 d . . . . .
P2 P 0.20206(6) 0.11611(5) 0.76126(4) 0.01642(14) Uani 1 1 d . . . . .
Br1 Br 0.29972(3) 0.15854(2) 0.62018(2) 0.03045(9) Uani 1 1 d . . . . .
Br2 Br 0.37086(3) 0.16926(2) 0.87169(2) 0.02725(9) Uani 1 1 d . . . . .
Br3 Br 0.15063(3) 0.09033(2) 0.88354(2) 0.02821(9) Uani 1 1 d . . . . .
C1 C 0.2785(2) 0.29431(19) 0.72610(15) 0.0161(5) Uani 1 1 d . . . . .
N1 N 0.3381(2) 0.34928(16) 0.68860(13) 0.0172(4) Uani 1 1 d . . . . .
C2 C 0.1761(3) 0.4461(2) 0.72451(17) 0.0222(6) Uani 1 1 d . . . . .
H2 H 0.1154 0.5015 0.7325 0.027 Uiso 1 1 calc R U . . .
C3 C 0.2763(3) 0.4426(2) 0.68824(17) 0.0220(6) Uani 1 1 d . . . . .
H3 H 0.2996 0.4949 0.6665 0.026 Uiso 1 1 calc R U . . .
N2 N 0.17778(19) 0.35461(16) 0.74791(13) 0.0173(4) Uani 1 1 d . . . . .
C4 C 0.0787(2) 0.3349(2) 0.78477(16) 0.0196(5) Uani 1 1 d . . . . .
C5 C 0.0063(2) 0.3222(2) 0.74146(17) 0.0215(6) Uani 1 1 d . . . . .
C6 C -0.0903(3) 0.3064(2) 0.7776(2) 0.0314(7) Uani 1 1 d . . . . .
H6 H -0.1398 0.2944 0.7511 0.038 Uiso 1 1 calc R U . . .
C7 C -0.1156(3) 0.3077(3) 0.8509(2) 0.0390(8) Uani 1 1 d . . . . .
H7 H -0.1815 0.2961 0.8742 0.047 Uiso 1 1 calc R U . . .
C8 C -0.0461(3) 0.3258(3) 0.8908(2) 0.0349(8) Uani 1 1 d . . . . .
H8 H -0.0661 0.3285 0.9409 0.042 Uiso 1 1 calc R U . . .
C9 C 0.0532(3) 0.3402(2) 0.85866(18) 0.0270(6) Uani 1 1 d . . . . .
C10 C 0.0260(3) 0.3326(2) 0.65923(18) 0.0249(6) Uani 1 1 d . . . . .
H10 H 0.1093 0.3141 0.6471 0.030 Uiso 1 1 calc R U . . .
C11 C -0.0182(3) 0.2713(3) 0.6278(2) 0.0359(8) Uani 1 1 d . . . . .
H11A H -0.0025 0.2814 0.5747 0.054 Uiso 0.5 1 calc R U P . .
H11B H -0.0999 0.2886 0.6389 0.054 Uiso 0.5 1 calc R U P . .
H11C H 0.0196 0.2048 0.6497 0.054 Uiso 0.5 1 calc R U P . .
H11D H -0.0527 0.2351 0.6676 0.054 Uiso 0.5 1 calc R U P . .
H11E H 0.0447 0.2279 0.6033 0.054 Uiso 0.5 1 calc R U P . .
H11F H -0.0748 0.3117 0.5925 0.054 Uiso 0.5 1 calc R U P . .
C12 C -0.0298(4) 0.4366(3) 0.6224(2) 0.0414(9) Uani 1 1 d . . . . .
H12A H -0.0172 0.4436 0.5692 0.062 Uiso 0.5 1 calc R U P . .
H12B H 0.0034 0.4754 0.6391 0.062 Uiso 0.5 1 calc R U P . .
H12C H -0.1112 0.4572 0.6355 0.062 Uiso 0.5 1 calc R U P . .
H12D H -0.0661 0.4738 0.6600 0.062 Uiso 0.5 1 calc R U P . .
H12E H -0.0867 0.4420 0.5901 0.062 Uiso 0.5 1 calc R U P . .
H12F H 0.0279 0.4603 0.5937 0.062 Uiso 0.5 1 calc R U P . .
C13 C 0.1227(3) 0.3679(3) 0.9026(2) 0.0363(8) Uani 1 1 d . . . . .
H13 H 0.1985 0.3597 0.8764 0.044 Uiso 1 1 calc R U . . .
C14 C 0.1401(4) 0.3072(4) 0.9798(2) 0.0557(12) Uani 1 1 d . . . . .
H14A H 0.1853 0.3276 1.0057 0.084 Uiso 0.5 1 calc R U P . .
H14B H 0.1797 0.2410 0.9768 0.084 Uiso 0.5 1 calc R U P . .
H14C H 0.0665 0.3143 1.0063 0.084 Uiso 0.5 1 calc R U P . .
H14D H 0.1024 0.2609 0.9868 0.084 Uiso 0.5 1 calc R U P . .
H14E H 0.1080 0.3476 1.0158 0.084 Uiso 0.5 1 calc R U P . .
H14F H 0.2211 0.2743 0.9862 0.084 Uiso 0.5 1 calc R U P . .
C15 C 0.0642(4) 0.4726(3) 0.9067(3) 0.0507(11) Uani 1 1 d . . . . .
H15A H 0.1090 0.4907 0.9348 0.076 Uiso 0.5 1 calc R U P . .
H15B H -0.0114 0.4824 0.9307 0.076 Uiso 0.5 1 calc R U P . .
H15C H 0.0579 0.5114 0.8571 0.076 Uiso 0.5 1 calc R U P . .
H15D H -0.0053 0.4990 0.8803 0.076 Uiso 0.5 1 calc R U P . .
H15E H 0.1151 0.5073 0.8843 0.076 Uiso 0.5 1 calc R U P . .
H15F H 0.0458 0.4783 0.9580 0.076 Uiso 0.5 1 calc R U P . .
C16 C 0.4464(2) 0.32088(19) 0.64665(16) 0.0191(5) Uani 1 1 d . . . . .
C17 C 0.4443(3) 0.3325(2) 0.57064(17) 0.0274(6) Uani 1 1 d . . . . .
C18 C 0.5483(3) 0.3093(3) 0.53100(19) 0.0344(8) Uani 1 1 d . . . . .
H18 H 0.5504 0.3151 0.4796 0.041 Uiso 1 1 calc R U . . .
C19 C 0.6480(3) 0.2782(2) 0.5652(2) 0.0349(8) Uani 1 1 d . . . . .
H19 H 0.7180 0.2612 0.5374 0.042 Uiso 1 1 calc R U . . .
C20 C 0.6475(3) 0.2713(2) 0.63951(19) 0.0281(7) Uani 1 1 d . . . . .
H20 H 0.7170 0.2511 0.6621 0.034 Uiso 1 1 calc R U . . .
C21 C 0.5456(2) 0.2939(2) 0.68217(17) 0.0205(5) Uani 1 1 d . . . . .
C22 C 0.3359(4) 0.3789(3) 0.5294(2) 0.0394(8) Uani 1 1 d . . . . .
H22 H 0.2706 0.3743 0.5644 0.047 Uiso 1 1 calc R U . . .
C23 C 0.3184(5) 0.4835(3) 0.4984(3) 0.0565(12) Uani 1 1 d . . . . .
H23A H 0.2488 0.5132 0.4720 0.085 Uiso 0.5 1 calc R U P . .
H23B H 0.3828 0.4889 0.4649 0.085 Uiso 0.5 1 calc R U P . .
H23C H 0.3124 0.5152 0.5387 0.085 Uiso 0.5 1 calc R U P . .
H23D H 0.3805 0.4983 0.5117 0.085 Uiso 0.5 1 calc R U P . .
H23E H 0.2466 0.5226 0.5189 0.085 Uiso 0.5 1 calc R U P . .
H23F H 0.3169 0.4963 0.4450 0.085 Uiso 0.5 1 calc R U P . .
C24 C 0.3381(5) 0.3323(4) 0.4661(2) 0.0577(12) Uani 1 1 d . . . . .
H24A H 0.2669 0.3643 0.4416 0.087 Uiso 0.5 1 calc R U P . .
H24B H 0.3477 0.2658 0.4851 0.087 Uiso 0.5 1 calc R U P . .
H24C H 0.4012 0.3372 0.4310 0.087 Uiso 0.5 1 calc R U P . .
H24D H 0.4103 0.2805 0.4636 0.087 Uiso 0.5 1 calc R U P . .
H24E H 0.3295 0.3791 0.4201 0.087 Uiso 0.5 1 calc R U P . .
H24F H 0.2760 0.3076 0.4741 0.087 Uiso 0.5 1 calc R U P . .
C25 C 0.5474(3) 0.2969(2) 0.76143(17) 0.0240(6) Uani 1 1 d . . . . .
H25 H 0.4710 0.3013 0.7854 0.029 Uiso 1 1 calc R U . . .
C26 C 0.5698(3) 0.3854(2) 0.7662(2) 0.0340(7) Uani 1 1 d . . . . .
H26A H 0.5707 0.3873 0.8176 0.051 Uiso 0.5 1 calc R U P . .
H26B H 0.5100 0.4416 0.7427 0.051 Uiso 0.5 1 calc R U P . .
H26C H 0.6431 0.3840 0.7411 0.051 Uiso 0.5 1 calc R U P . .
H26D H 0.5785 0.4212 0.7167 0.051 Uiso 0.5 1 calc R U P . .
H26E H 0.6392 0.3670 0.7916 0.051 Uiso 0.5 1 calc R U P . .
H26F H 0.5061 0.4246 0.7932 0.051 Uiso 0.5 1 calc R U P . .
C27 C 0.6344(3) 0.2087(3) 0.8030(2) 0.0354(8) Uani 1 1 d . . . . .
H27A H 0.6320 0.2140 0.8540 0.053 Uiso 0.5 1 calc R U P . .
H27B H 0.7101 0.2025 0.7801 0.053 Uiso 0.5 1 calc R U P . .
H27C H 0.6168 0.1530 0.8015 0.053 Uiso 0.5 1 calc R U P . .
H27D H 0.6739 0.1656 0.7698 0.053 Uiso 0.5 1 calc R U P . .
H27E H 0.5958 0.1772 0.8436 0.053 Uiso 0.5 1 calc R U P . .
H27F H 0.6891 0.2267 0.8222 0.053 Uiso 0.5 1 calc R U P . .
C28 C 0.2753(2) -0.01083(18) 0.75874(14) 0.0143(5) Uani 1 1 d . . . . .
N3 N 0.37298(19) -0.07860(16) 0.78311(12) 0.0149(4) Uani 1 1 d . . . . .
C29 C 0.3780(2) -0.16519(19) 0.77279(15) 0.0182(5) Uani 1 1 d . . . . .
H29 H 0.4381 -0.2236 0.7849 0.022 Uiso 1 1 calc R U . . .
C30 C 0.2822(2) -0.15117(19) 0.74254(15) 0.0186(5) Uani 1 1 d . . . . .
H30 H 0.2616 -0.1978 0.7295 0.022 Uiso 1 1 calc R U . . .
N4 N 0.21965(19) -0.05662(16) 0.73400(12) 0.0145(4) Uani 1 1 d . . . . .
C31 C 0.4670(2) -0.07132(19) 0.81367(16) 0.0173(5) Uani 1 1 d . . . . .
C32 C 0.4728(2) -0.0948(2) 0.88984(16) 0.0213(6) Uani 1 1 d . . . . .
C33 C 0.5693(3) -0.0958(2) 0.91742(19) 0.0304(7) Uani 1 1 d . . . . .
H33 H 0.5759 -0.1098 0.9688 0.037 Uiso 1 1 calc R U . . .
C34 C 0.6554(3) -0.0767(3) 0.8707(2) 0.0347(8) Uani 1 1 d . . . . .
H34 H 0.7205 -0.0776 0.8904 0.042 Uiso 1 1 calc R U . . .
C35 C 0.6479(3) -0.0562(2) 0.7959(2) 0.0312(7) Uani 1 1 d . . . . .
H35 H 0.7082 -0.0433 0.7649 0.037 Uiso 1 1 calc R U . . .
C36 C 0.5534(2) -0.0540(2) 0.76491(17) 0.0216(6) Uani 1 1 d . . . . .
C37 C 0.3837(3) -0.1233(2) 0.94185(16) 0.0249(6) Uani 1 1 d . . . . .
H37 H 0.3156 -0.1076 0.9140 0.030 Uiso 1 1 calc R U . . .
C38 C 0.3485(3) -0.0702(3) 1.00509(19) 0.0354(8) Uani 1 1 d . . . . .
H38A H 0.2910 -0.0903 1.0376 0.053 Uiso 0.5 1 calc R U P . .
H38B H 0.3174 -0.0023 0.9854 0.053 Uiso 0.5 1 calc R U P . .
H38C H 0.4146 -0.0843 1.0327 0.053 Uiso 0.5 1 calc R U P . .
H38D H 0.3910 -0.0276 0.9995 0.053 Uiso 0.5 1 calc R U P . .
H38E H 0.3646 -0.1156 1.0517 0.053 Uiso 0.5 1 calc R U P . .
H38F H 0.2674 -0.0336 1.0045 0.053 Uiso 0.5 1 calc R U P . .
C39 C 0.4281(4) -0.2299(3) 0.9721(2) 0.0415(9) Uani 1 1 d . . . . .
H39A H 0.3701 -0.2477 1.0057 0.062 Uiso 0.5 1 calc R U P . .
H39B H 0.4963 -0.2467 0.9984 0.062 Uiso 0.5 1 calc R U P . .
H39C H 0.4462 -0.2633 0.9317 0.062 Uiso 0.5 1 calc R U P . .
H39D H 0.5050 -0.2574 0.9515 0.062 Uiso 0.5 1 calc R U P . .
H39E H 0.3788 -0.2585 0.9588 0.062 Uiso 0.5 1 calc R U P . .
H39F H 0.4288 -0.2419 1.0256 0.062 Uiso 0.5 1 calc R U P . .
C40 C 0.5502(3) -0.0400(2) 0.68286(18) 0.0262(6) Uani 1 1 d . . . . .
H40 H 0.4690 -0.0169 0.6711 0.031 Uiso 1 1 calc R U . . .
C41 C 0.6008(3) 0.0338(3) 0.6402(2) 0.0371(8) Uani 1 1 d . . . . .
H41A H 0.5964 0.0403 0.5877 0.056 Uiso 0.5 1 calc R U P . .
H41B H 0.6801 0.0138 0.6516 0.056 Uiso 0.5 1 calc R U P . .
H41C H 0.5585 0.0945 0.6542 0.056 Uiso 0.5 1 calc R U P . .
H41D H 0.6269 0.0588 0.6746 0.056 Uiso 0.5 1 calc R U P . .
H41E H 0.5432 0.0853 0.6107 0.056 Uiso 0.5 1 calc R U P . .
H41F H 0.6648 0.0045 0.6081 0.056 Uiso 0.5 1 calc R U P . .
C42 C 0.6092(4) -0.1342(3) 0.6581(2) 0.0396(9) Uani 1 1 d . . . . .
H42A H 0.6062 -0.1239 0.6049 0.059 Uiso 0.5 1 calc R U P . .
H42B H 0.5708 -0.1785 0.6824 0.059 Uiso 0.5 1 calc R U P . .
H42C H 0.6882 -0.1602 0.6711 0.059 Uiso 0.5 1 calc R U P . .
H42D H 0.6373 -0.1845 0.7006 0.059 Uiso 0.5 1 calc R U P . .
H42E H 0.6727 -0.1299 0.6232 0.059 Uiso 0.5 1 calc R U P . .
H42F H 0.5553 -0.1482 0.6345 0.059 Uiso 0.5 1 calc R U P . .
C43 C 0.1097(2) -0.01543(19) 0.70275(16) 0.0170(5) Uani 1 1 d . . . . .
C44 C 0.0132(2) -0.0083(2) 0.75013(18) 0.0229(6) Uani 1 1 d . . . . .
C45 C -0.0910(3) 0.0308(2) 0.7173(2) 0.0303(7) Uani 1 1 d . . . . .
H45 H -0.1590 0.0402 0.7473 0.036 Uiso 1 1 calc R U . . .
C46 C -0.0963(3) 0.0558(2) 0.6424(2) 0.0320(7) Uani 1 1 d . . . . .
H46 H -0.1678 0.0819 0.6216 0.038 Uiso 1 1 calc R U . . .
C47 C 0.0003(3) 0.0437(2) 0.59736(19) 0.0277(6) Uani 1 1 d . . . . .
H47 H -0.0053 0.0600 0.5458 0.033 Uiso 1 1 calc R U . . .
C48 C 0.1068(2) 0.00775(19) 0.62619(16) 0.0203(5) Uani 1 1 d . . . . .
C49 C 0.0190(3) -0.0478(2) 0.83144(19) 0.0297(7) Uani 1 1 d . . . . .
H49 H 0.0936 -0.0530 0.8465 0.036 Uiso 1 1 calc R U . . .
C50 C -0.0742(3) 0.0143(3) 0.8762(2) 0.0443(9) Uani 1 1 d . . . . .
H50A H -0.0665 -0.0143 0.9283 0.066 Uiso 0.5 1 calc R U P . .
H50B H -0.1481 0.0201 0.8622 0.066 Uiso 0.5 1 calc R U P . .
H50C H -0.0679 0.0769 0.8668 0.066 Uiso 0.5 1 calc R U P . .
H50D H -0.1219 0.0695 0.8432 0.066 Uiso 0.5 1 calc R U P . .
H50E H -0.0402 0.0351 0.9094 0.066 Uiso 0.5 1 calc R U P . .
H50F H -0.1204 -0.0217 0.9047 0.066 Uiso 0.5 1 calc R U P . .
C51 C 0.0126(4) -0.1476(3) 0.8473(2) 0.0443(9) Uani 1 1 d . . . . .
H51A H 0.0166 -0.1738 0.8999 0.066 Uiso 0.5 1 calc R U P . .
H51B H 0.0759 -0.1881 0.8209 0.066 Uiso 0.5 1 calc R U P . .
H51C H -0.0588 -0.1442 0.8310 0.066 Uiso 0.5 1 calc R U P . .
H51D H 0.0059 -0.1636 0.8013 0.066 Uiso 0.5 1 calc R U P . .
H51E H -0.0535 -0.1494 0.8804 0.066 Uiso 0.5 1 calc R U P . .
H51F H 0.0813 -0.1932 0.8702 0.066 Uiso 0.5 1 calc R U P . .
C52 C 0.2120(3) -0.0090(2) 0.57549(17) 0.0239(6) Uani 1 1 d . . . . .
H52 H 0.2755 -0.0114 0.6025 0.029 Uiso 1 1 calc R U . . .
C53 C 0.1975(4) 0.0708(3) 0.50641(19) 0.0365(8) Uani 1 1 d . . . . .
H53A H 0.2674 0.0574 0.4751 0.055 Uiso 0.5 1 calc R U P . .
H53B H 0.1807 0.1310 0.5210 0.055 Uiso 0.5 1 calc R U P . .
H53C H 0.1351 0.0746 0.4794 0.055 Uiso 0.5 1 calc R U P . .
H53D H 0.1214 0.1180 0.5086 0.055 Uiso 0.5 1 calc R U P . .
H53E H 0.2081 0.0443 0.4627 0.055 Uiso 0.5 1 calc R U P . .
H53F H 0.2537 0.1007 0.5043 0.055 Uiso 0.5 1 calc R U P . .
C54 C 0.2448(3) -0.1031(2) 0.55111(19) 0.0321(7) Uani 1 1 d . . . . .
H54A H 0.3132 -0.1122 0.5184 0.048 Uiso 0.5 1 calc R U P . .
H54B H 0.1829 -0.1025 0.5252 0.048 Uiso 0.5 1 calc R U P . .
H54C H 0.2591 -0.1548 0.5941 0.048 Uiso 0.5 1 calc R U P . .
H54D H 0.1903 -0.1341 0.5734 0.048 Uiso 0.5 1 calc R U P . .
H54E H 0.3205 -0.1438 0.5667 0.048 Uiso 0.5 1 calc R U P . .
H54F H 0.2444 -0.0915 0.4977 0.048 Uiso 0.5 1 calc R U P . .
Br4 Br 0.35205(3) 0.64277(2) 0.67287(2) 0.03030(9) Uani 1 1 d . . . . .
O101 O 0.5946(2) 0.6625(2) 0.82614(19) 0.0495(8) Uani 1 1 d D . . . .
C101 C 0.6981(4) 0.6686(3) 0.8378(3) 0.0562(12) Uani 1 1 d D . . . .
H10A H 0.7071 0.6587 0.8907 0.067 Uiso 1 1 calc R U . . .
H10B H 0.7018 0.7314 0.8135 0.067 Uiso 1 1 calc R U . . .
C102 C 0.7881(4) 0.5930(5) 0.8055(4) 0.084(2) Uani 1 1 d D . . . .
H10C H 0.8520 0.6139 0.7828 0.101 Uiso 1 1 calc R U . . .
H10D H 0.8169 0.5348 0.8431 0.101 Uiso 1 1 calc R U . . .
C103 C 0.7311(7) 0.5781(5) 0.7509(4) 0.099(3) Uani 1 1 d D . . . .
H10E H 0.7687 0.5141 0.7404 0.118 Uiso 1 1 calc R U . . .
H10F H 0.7275 0.6255 0.7049 0.118 Uiso 1 1 calc R U . . .
C104 C 0.6175(5) 0.5896(4) 0.7870(4) 0.0715(17) Uani 1 1 d D . . . .
H10G H 0.5607 0.6078 0.7503 0.086 Uiso 1 1 calc R U . . .
H10H H 0.6167 0.5304 0.8207 0.086 Uiso 1 1 calc R U . . .
O201 O -0.0108(2) 0.64502(18) 0.68013(17) 0.0420(6) Uani 1 1 d . . . . .
C201 C 0.0108(5) 0.7105(3) 0.7124(3) 0.0510(10) Uani 1 1 d . . . . .
H20A H 0.0827 0.6800 0.7373 0.061 Uiso 1 1 calc R U . . .
H20B H -0.0509 0.7337 0.7488 0.061 Uiso 1 1 calc R U . . .
C202 C 0.0177(5) 0.7898(3) 0.6522(3) 0.0539(11) Uani 1 1 d . . . . .
H20C H 0.0705 0.8179 0.6627 0.065 Uiso 1 1 calc R U . . .
H20D H -0.0575 0.8394 0.6440 0.065 Uiso 1 1 calc R U . . .
C203 C 0.0614(4) 0.7430(3) 0.5875(2) 0.0442(9) Uani 1 1 d . . . . .
H20E H 0.0380 0.7884 0.5410 0.053 Uiso 1 1 calc R U . . .
H20F H 0.1449 0.7138 0.5857 0.053 Uiso 1 1 calc R U . . .
C204 C 0.0063(5) 0.6699(3) 0.6025(3) 0.0542(11) Uani 1 1 d . . . . .
H20G H -0.0668 0.6955 0.5792 0.065 Uiso 1 1 calc R U . . .
H20H H 0.0556 0.6138 0.5829 0.065 Uiso 1 1 calc R U . . .
O301 O 0.7794(18) 0.379(2) 0.0409(12) 0.093(4) Uani 0.590(9) 1 d D . P A 1
C301 C 0.7075(16) 0.4643(17) 0.0024(8) 0.092(6) Uani 0.590(9) 1 d D . P A 1
H30A H 0.6603 0.4516 -0.0284 0.110 Uiso 0.590(9) 1 calc R U P A 1
H30B H 0.7524 0.4999 -0.0299 0.110 Uiso 0.590(9) 1 calc R U P A 1
C302 C 0.6341(11) 0.5206(8) 0.0559(7) 0.081(3) Uani 0.590(9) 1 d D . P A 1
H30C H 0.6399 0.5842 0.0451 0.097 Uiso 0.590(9) 1 calc R U P A 1
H30D H 0.5542 0.5277 0.0533 0.097 Uiso 0.590(9) 1 calc R U P A 1
C303 C 0.6700(9) 0.4741(7) 0.1224(5) 0.068(2) Uani 0.590(9) 1 d D . P A 1
H30E H 0.6058 0.4662 0.1562 0.082 Uiso 0.590(9) 1 calc R U P A 1
H30F H 0.7054 0.5094 0.1425 0.082 Uiso 0.590(9) 1 calc R U P A 1
C304 C 0.7521(19) 0.3827(15) 0.1143(11) 0.082(7) Uani 0.590(9) 1 d D . P A 1
H30G H 0.8213 0.3708 0.1389 0.098 Uiso 0.590(9) 1 calc R U P A 1
H30H H 0.7205 0.3328 0.1380 0.098 Uiso 0.590(9) 1 calc R U P A 1
O401 O 0.784(2) 0.394(3) 0.0355(18) 0.093(4) Uani 0.410(9) 1 d D . P A 2
C401 C 0.685(2) 0.444(3) -0.0035(12) 0.092(6) Uani 0.410(9) 1 d D . P A 2
H40A H 0.6595 0.4005 -0.0209 0.110 Uiso 0.410(9) 1 calc R U P A 2
H40B H 0.6989 0.4910 -0.0460 0.110 Uiso 0.410(9) 1 calc R U P A 2
C402 C 0.6009(16) 0.4915(11) 0.0512(10) 0.081(3) Uani 0.410(9) 1 d D . P A 2
H40C H 0.6092 0.5515 0.0534 0.097 Uiso 0.410(9) 1 calc R U P A 2
H40D H 0.5229 0.5047 0.0386 0.097 Uiso 0.410(9) 1 calc R U P A 2
C403 C 0.6243(12) 0.4297(11) 0.1151(7) 0.068(2) Uani 0.410(9) 1 d D . P A 2
H40E H 0.5707 0.3950 0.1276 0.082 Uiso 0.410(9) 1 calc R U P A 2
H40F H 0.6189 0.4628 0.1549 0.082 Uiso 0.410(9) 1 calc R U P A 2
C404 C 0.740(3) 0.365(3) 0.1053(17) 0.082(7) Uani 0.410(9) 1 d D . P A 2
H40G H 0.7871 0.3642 0.1429 0.098 Uiso 0.410(9) 1 calc R U P A 2
H40H H 0.7395 0.3000 0.1108 0.098 Uiso 0.410(9) 1 calc R U P A 2

loop_
_atom_site_aniso_label
_atom_site_aniso_U_11
_atom_site_aniso_U_22
_atom_site_aniso_U_33
_atom_site_aniso_U_23
_atom_site_aniso_U_13
_atom_site_aniso_U_12
P1 0.0158(3) 0.0144(3) 0.0216(3) -0.0036(3) -0.0007(2) -0.0055(2)
P2 0.0167(3) 0.0132(3) 0.0215(3) -0.0052(2) -0.0009(2) -0.0066(2)
Br1 0.0397(2) 0.02638(17) 0.02819(17) -0.00738(13) -0.00113(14) -0.01399(14)
Br2 0.03484(18) 0.02852(17) 0.02389(16) -0.00188(12) -0.00908(13) -0.01686(14)
Br3 0.03019(17) 0.02783(17) 0.02832(17) -0.00944(13) 0.00505(13) -0.01216(13)
C1 0.0169(12) 0.0165(12) 0.0181(12) -0.0059(10) -0.0014(10) -0.0078(10)
N1 0.0179(11) 0.0159(11) 0.0211(11) -0.0059(9) -0.0007(9) -0.0086(9)
C2 0.0230(14) 0.0148(13) 0.0299(15) -0.0076(11) -0.0028(11) -0.0054(11)
C3 0.0233(14) 0.0158(13) 0.0291(15) -0.0056(11) -0.0041(11) -0.0075(11)
N2 0.0156(11) 0.0157(11) 0.0224(11) -0.0069(9) -0.0014(9) -0.0053(9)
C4 0.0146(12) 0.0169(13) 0.0255(14) -0.0058(11) 0.0017(10) -0.0035(10)
C5 0.0171(13) 0.0156(13) 0.0314(15) -0.0074(11) -0.0014(11) -0.0038(10)
C6 0.0182(14) 0.0263(16) 0.052(2) -0.0116(14) 0.0001(14) -0.0085(12)
C7 0.0233(16) 0.0373(19) 0.053(2) -0.0090(17) 0.0121(15) -0.0120(14)
C8 0.0297(17) 0.0357(18) 0.0321(17) -0.0089(14) 0.0104(14) -0.0061(14)
C9 0.0233(15) 0.0281(16) 0.0255(15) -0.0081(12) 0.0011(12) -0.0034(12)
C10 0.0223(14) 0.0235(15) 0.0308(16) -0.0090(12) -0.0066(12) -0.0061(12)
C11 0.0377(19) 0.0323(18) 0.045(2) -0.0136(15) -0.0137(15) -0.0126(15)
C12 0.061(3) 0.0273(17) 0.038(2) -0.0015(15) -0.0161(18) -0.0159(17)
C13 0.0313(17) 0.050(2) 0.0283(17) -0.0180(15) -0.0016(13) -0.0087(16)
C14 0.055(3) 0.079(3) 0.030(2) -0.016(2) -0.0056(18) -0.015(2)
C15 0.053(2) 0.059(3) 0.051(2) -0.035(2) -0.0016(19) -0.016(2)
C16 0.0196(13) 0.0163(12) 0.0234(14) -0.0066(10) 0.0027(11) -0.0084(10)
C17 0.0375(17) 0.0276(15) 0.0232(15) -0.0076(12) 0.0014(13) -0.0178(14)
C18 0.049(2) 0.0338(18) 0.0239(15) -0.0109(13) 0.0114(14) -0.0198(16)
C19 0.0337(18) 0.0293(17) 0.0412(19) -0.0131(14) 0.0176(15) -0.0139(14)
C20 0.0203(14) 0.0237(15) 0.0398(18) -0.0093(13) 0.0057(13) -0.0081(12)
C21 0.0204(13) 0.0162(12) 0.0267(14) -0.0059(11) 0.0004(11) -0.0081(11)
C22 0.048(2) 0.049(2) 0.0273(17) -0.0058(15) -0.0077(15) -0.0229(18)
C23 0.069(3) 0.051(3) 0.045(2) 0.007(2) -0.021(2) -0.019(2)
C24 0.087(4) 0.073(3) 0.031(2) -0.008(2) -0.011(2) -0.047(3)
C25 0.0208(14) 0.0244(15) 0.0276(15) -0.0068(12) -0.0033(11) -0.0073(12)
C26 0.0344(18) 0.0290(17) 0.044(2) -0.0159(15) -0.0092(15) -0.0099(14)
C27 0.0306(17) 0.0309(17) 0.0385(19) 0.0001(14) -0.0086(14) -0.0059(14)
C28 0.0146(12) 0.0160(12) 0.0142(11) -0.0046(9) 0.0019(9) -0.0077(10)
N3 0.0162(10) 0.0144(10) 0.0167(10) -0.0050(8) -0.0005(8) -0.0071(8)
C29 0.0201(13) 0.0130(12) 0.0228(13) -0.0064(10) 0.0005(10) -0.0063(10)
C30 0.0198(13) 0.0161(12) 0.0226(13) -0.0077(10) 0.0022(10) -0.0084(10)
N4 0.0147(10) 0.0143(10) 0.0176(10) -0.0061(8) 0.0007(8) -0.0075(8)
C31 0.0149(12) 0.0156(12) 0.0235(14) -0.0061(10) -0.0030(10) -0.0054(10)
C32 0.0223(14) 0.0186(13) 0.0242(14) -0.0064(11) -0.0050(11) -0.0059(11)
C33 0.0316(17) 0.0304(16) 0.0315(17) -0.0078(13) -0.0127(13) -0.0085(13)
C34 0.0228(15) 0.0373(18) 0.052(2) -0.0157(16) -0.0123(14) -0.0116(14)
C35 0.0187(14) 0.0311(17) 0.050(2) -0.0130(15) 0.0025(13) -0.0139(13)
C36 0.0180(13) 0.0179(13) 0.0307(15) -0.0078(11) 0.0013(11) -0.0075(11)
C37 0.0298(15) 0.0249(15) 0.0196(14) -0.0031(11) -0.0012(11) -0.0099(12)
C38 0.0396(19) 0.0354(18) 0.0258(16) -0.0101(14) 0.0016(14) -0.0059(15)
C39 0.055(2) 0.0267(17) 0.0370(19) -0.0025(15) 0.0074(17) -0.0140(16)
C40 0.0256(15) 0.0263(15) 0.0285(15) -0.0080(12) 0.0083(12) -0.0131(12)
C41 0.0383(19) 0.0285(17) 0.043(2) -0.0087(15) 0.0184(16) -0.0164(15)
C42 0.053(2) 0.0333(18) 0.0377(19) -0.0172(15) 0.0178(17) -0.0226(17)
C43 0.0148(12) 0.0152(12) 0.0251(14) -0.0076(10) -0.0020(10) -0.0074(10)
C44 0.0201(14) 0.0201(13) 0.0323(16) -0.0093(12) 0.0023(12) -0.0102(11)
C45 0.0168(14) 0.0262(15) 0.052(2) -0.0148(14) 0.0019(13) -0.0089(12)
C46 0.0245(15) 0.0222(15) 0.053(2) -0.0082(14) -0.0157(14) -0.0074(12)
C47 0.0325(16) 0.0197(14) 0.0340(17) -0.0055(12) -0.0126(13) -0.0089(12)
C48 0.0241(14) 0.0156(12) 0.0255(14) -0.0064(11) -0.0047(11) -0.0092(11)
C49 0.0261(15) 0.0370(18) 0.0299(16) -0.0110(14) 0.0090(13) -0.0166(14)
C50 0.0342(19) 0.062(3) 0.042(2) -0.0257(19) 0.0162(16) -0.0199(18)
C51 0.053(2) 0.041(2) 0.041(2) -0.0007(17) 0.0059(18) -0.0275(19)
C52 0.0302(15) 0.0215(14) 0.0224(14) -0.0062(11) 0.0006(12) -0.0115(12)
C53 0.051(2) 0.0298(17) 0.0275(17) -0.0014(14) -0.0004(15) -0.0166(16)
C54 0.0439(19) 0.0260(16) 0.0273(16) -0.0104(13) 0.0025(14) -0.0116(14)
Br4 0.0425(2) 0.01892(16) 0.03292(18) -0.00576(13) -0.00635(14) -0.01290(14)
O101 0.0323(14) 0.0423(15) 0.076(2) -0.0359(15) -0.0128(13) 0.0029(12)
C101 0.060(3) 0.041(2) 0.073(3) 0.003(2) -0.034(2) -0.023(2)
C102 0.035(3) 0.075(4) 0.118(6) 0.012(4) 0.008(3) -0.017(3)
C103 0.124(6) 0.060(4) 0.062(4) -0.017(3) 0.023(4) 0.018(4)
C104 0.067(3) 0.050(3) 0.103(4) -0.044(3) -0.038(3) 0.003(2)
O201 0.0472(15) 0.0255(12) 0.0549(17) -0.0060(11) 0.0017(13) -0.0175(11)
C201 0.068(3) 0.040(2) 0.052(3) -0.0100(19) 0.000(2) -0.027(2)
C202 0.077(3) 0.036(2) 0.060(3) -0.0029(19) -0.012(2) -0.034(2)
C203 0.049(2) 0.037(2) 0.048(2) 0.0040(17) -0.0132(18) -0.0213(18)
C204 0.080(3) 0.038(2) 0.054(3) -0.0037(19) -0.010(2) -0.032(2)
O301 0.087(3) 0.083(9) 0.075(4) -0.018(5) 0.029(3) -0.001(4)
C301 0.094(9) 0.142(13) 0.040(4) -0.016(5) -0.009(5) -0.040(8)
C302 0.066(7) 0.050(6) 0.111(7) -0.011(5) -0.013(5) -0.002(4)
C303 0.069(5) 0.074(6) 0.052(4) -0.019(4) 0.014(4) -0.017(4)
C304 0.077(6) 0.069(9) 0.062(6) 0.005(6) 0.001(5) 0.004(7)
O401 0.087(3) 0.083(9) 0.075(4) -0.018(5) 0.029(3) -0.001(4)
C401 0.094(9) 0.142(13) 0.040(4) -0.016(5) -0.009(5) -0.040(8)
C402 0.066(7) 0.050(6) 0.111(7) -0.011(5) -0.013(5) -0.002(4)
C403 0.069(5) 0.074(6) 0.052(4) -0.019(4) 0.014(4) -0.017(4)
C404 0.077(6) 0.069(9) 0.062(6) 0.005(6) 0.001(5) 0.004(7)

_geom_special_details            
;
 All esds (except the esd in the dihedral angle between two l.s. planes)
 are estimated using the full covariance matrix.  The cell esds are taken
 into account individually in the estimation of esds in distances, angles
 and torsion angles; correlations between esds in cell parameters are only
 used when they are defined by crystal symmetry.  An approximate (isotropic)
 treatment of cell esds is used for estimating esds involving l.s. planes.
;

loop_
_geom_bond_atom_site_label_1
_geom_bond_atom_site_label_2
_geom_bond_distance
_geom_bond_site_symmetry_2
_geom_bond_publ_flag
P1 C1 1.865(3) . ?
P1 P2 2.2518(9) . ?
P1 Br2 2.3493(8) . ?
P1 Br1 2.6666(8) . ?
P2 C28 1.860(3) . ?
P2 Br3 2.2875(8) . ?
C1 N1 1.360(3) . ?
C1 N2 1.360(4) . ?
N1 C3 1.375(4) . ?
N1 C16 1.462(4) . ?
C2 C3 1.350(4) . ?
C2 N2 1.380(4) . ?
C2 H2 0.9500 . ?
C3 H3 0.9500 . ?
N2 C4 1.452(4) . ?
C4 C9 1.401(4) . ?
C4 C5 1.407(4) . ?
C5 C6 1.395(4) . ?
C5 C10 1.515(4) . ?
C6 C7 1.379(6) . ?
C6 H6 0.9500 . ?
C7 C8 1.378(6) . ?
C7 H7 0.9500 . ?
C8 C9 1.395(5) . ?
C8 H8 0.9500 . ?
C9 C13 1.521(5) . ?
C10 C11 1.529(4) . ?
C10 C12 1.538(5) . ?
C10 H10 1.0000 . ?
C11 H11A 0.9800 . ?
C11 H11B 0.9800 . ?
C11 H11C 0.9800 . ?
C11 H11D 0.9800 . ?
C11 H11E 0.9800 . ?
C11 H11F 0.9800 . ?
C12 H12A 0.9800 . ?
C12 H12B 0.9800 . ?
C12 H12C 0.9800 . ?
C12 H12D 0.9800 . ?
C12 H12E 0.9800 . ?
C12 H12F 0.9800 . ?
C13 C14 1.528(6) . ?
C13 C15 1.541(6) . ?
C13 H13 1.0000 . ?
C14 H14A 0.9800 . ?
C14 H14B 0.9800 . ?
C14 H14C 0.9800 . ?
C14 H14D 0.9800 . ?
C14 H14E 0.9800 . ?
C14 H14F 0.9800 . ?
C15 H15A 0.9800 . ?
C15 H15B 0.9800 . ?
C15 H15C 0.9800 . ?
C15 H15D 0.9800 . ?
C15 H15E 0.9800 . ?
C15 H15F 0.9800 . ?
C16 C21 1.391(4) . ?
C16 C17 1.404(4) . ?
C17 C18 1.395(5) . ?
C17 C22 1.528(5) . ?
C18 C19 1.376(6) . ?
C18 H18 0.9500 . ?
C19 C20 1.378(5) . ?
C19 H19 0.9500 . ?
C20 C21 1.400(4) . ?
C20 H20 0.9500 . ?
C21 C25 1.510(4) . ?
C22 C24 1.530(6) . ?
C22 C23 1.536(6) . ?
C22 H22 1.0000 . ?
C23 H23A 0.9800 . ?
C23 H23B 0.9800 . ?
C23 H23C 0.9800 . ?
C23 H23D 0.9800 . ?
C23 H23E 0.9800 . ?
C23 H23F 0.9800 . ?
C24 H24A 0.9800 . ?
C24 H24B 0.9800 . ?
C24 H24C 0.9800 . ?
C24 H24D 0.9800 . ?
C24 H24E 0.9800 . ?
C24 H24F 0.9800 . ?
C25 C27 1.530(4) . ?
C25 C26 1.531(4) . ?
C25 H25 1.0000 . ?
C26 H26A 0.9800 . ?
C26 H26B 0.9800 . ?
C26 H26C 0.9800 . ?
C26 H26D 0.9800 . ?
C26 H26E 0.9800 . ?
C26 H26F 0.9800 . ?
C27 H27A 0.9800 . ?
C27 H27B 0.9800 . ?
C27 H27C 0.9800 . ?
C27 H27D 0.9800 . ?
C27 H27E 0.9800 . ?
C27 H27F 0.9800 . ?
C28 N3 1.355(3) . ?
C28 N4 1.362(3) . ?
N3 C29 1.386(3) . ?
N3 C31 1.451(3) . ?
C29 C30 1.343(4) . ?
C29 H29 0.9500 . ?
C30 N4 1.375(3) . ?
C30 H30 0.9500 . ?
N4 C43 1.454(3) . ?
C31 C36 1.395(4) . ?
C31 C32 1.400(4) . ?
C32 C33 1.394(4) . ?
C32 C37 1.515(4) . ?
C33 C34 1.383(5) . ?
C33 H33 0.9500 . ?
C34 C35 1.379(5) . ?
C34 H34 0.9500 . ?
C35 C36 1.397(4) . ?
C35 H35 0.9500 . ?
C36 C40 1.514(4) . ?
C37 C39 1.532(5) . ?
C37 C38 1.535(4) . ?
C37 H37 1.0000 . ?
C38 H38A 0.9800 . ?
C38 H38B 0.9800 . ?
C38 H38C 0.9800 . ?
C38 H38D 0.9800 . ?
C38 H38E 0.9800 . ?
C38 H38F 0.9800 . ?
C39 H39A 0.9800 . ?
C39 H39B 0.9800 . ?
C39 H39C 0.9800 . ?
C39 H39D 0.9800 . ?
C39 H39E 0.9800 . ?
C39 H39F 0.9800 . ?
C40 C41 1.530(4) . ?
C40 C42 1.534(5) . ?
C40 H40 1.0000 . ?
C41 H41A 0.9800 . ?
C41 H41B 0.9800 . ?
C41 H41C 0.9800 . ?
C41 H41D 0.9800 . ?
C41 H41E 0.9800 . ?
C41 H41F 0.9800 . ?
C42 H42A 0.9800 . ?
C42 H42B 0.9800 . ?
C42 H42C 0.9800 . ?
C42 H42D 0.9800 . ?
C42 H42E 0.9800 . ?
C42 H42F 0.9800 . ?
C43 C44 1.400(4) . ?
C43 C48 1.404(4) . ?
C44 C45 1.404(4) . ?
C44 C49 1.510(5) . ?
C45 C46 1.376(5) . ?
C45 H45 0.9500 . ?
C46 C47 1.373(5) . ?
C46 H46 0.9500 . ?
C47 C48 1.398(4) . ?
C47 H47 0.9500 . ?
C48 C52 1.511(4) . ?
C49 C50 1.524(5) . ?
C49 C51 1.541(5) . ?
C49 H49 1.0000 . ?
C50 H50A 0.9800 . ?
C50 H50B 0.9800 . ?
C50 H50C 0.9800 . ?
C50 H50D 0.9800 . ?
C50 H50E 0.9800 . ?
C50 H50F 0.9800 . ?
C51 H51A 0.9800 . ?
C51 H51B 0.9800 . ?
C51 H51C 0.9800 . ?
C51 H51D 0.9800 . ?
C51 H51E 0.9800 . ?
C51 H51F 0.9800 . ?
C52 C54 1.535(4) . ?
C52 C53 1.549(4) . ?
C52 H52 1.0000 . ?
C53 H53A 0.9800 . ?
C53 H53B 0.9800 . ?
C53 H53C 0.9800 . ?
C53 H53D 0.9800 . ?
C53 H53E 0.9800 . ?
C53 H53F 0.9800 . ?
C54 H54A 0.9800 . ?
C54 H54B 0.9800 . ?
C54 H54C 0.9800 . ?
C54 H54D 0.9800 . ?
C54 H54E 0.9800 . ?
C54 H54F 0.9800 . ?
O101 C101 1.407(5) . ?
O101 C104 1.420(5) . ?
C101 C102 1.493(8) . ?
C101 H10A 0.9900 . ?
C101 H10B 0.9900 . ?
C102 C103 1.446(10) . ?
C102 H10C 0.9900 . ?
C102 H10D 0.9900 . ?
C103 C104 1.477(9) . ?
C103 H10E 0.9900 . ?
C103 H10F 0.9900 . ?
C104 H10G 0.9900 . ?
C104 H10H 0.9900 . ?
O201 C201 1.428(5) . ?
O201 C204 1.428(6) . ?
C201 C202 1.483(6) . ?
C201 H20A 0.9900 . ?
C201 H20B 0.9900 . ?
C202 C203 1.506(7) . ?
C202 H20C 0.9900 . ?
C202 H20D 0.9900 . ?
C203 C204 1.500(6) . ?
C203 H20E 0.9900 . ?
C203 H20F 0.9900 . ?
C204 H20G 0.9900 . ?
C204 H20H 0.9900 . ?
O301 C304 1.388(14) . ?
O301 C301 1.397(15) . ?
C301 C302 1.489(12) . ?
C301 H30A 0.9900 . ?
C301 H30B 0.9900 . ?
C302 C303 1.337(12) . ?
C302 H30C 0.9900 . ?
C302 H30D 0.9900 . ?
C303 C304 1.452(14) . ?
C303 H30E 0.9900 . ?
C303 H30F 0.9900 . ?
C304 H30G 0.9900 . ?
C304 H30H 0.9900 . ?
O401 C404 1.398(17) . ?
O401 C401 1.409(18) . ?
C401 C402 1.496(15) . ?
C401 H40A 0.9900 . ?
C401 H40B 0.9900 . ?
C402 C403 1.342(14) . ?
C402 H40C 0.9900 . ?
C402 H40D 0.9900 . ?
C403 C404 1.463(16) . ?
C403 H40E 0.9900 . ?
C403 H40F 0.9900 . ?
C404 H40G 0.9900 . ?
C404 H40H 0.9900 . ?

loop_
_geom_angle_atom_site_label_1
_geom_angle_atom_site_label_2
_geom_angle_atom_site_label_3
_geom_angle
_geom_angle_site_symmetry_1
_geom_angle_site_symmetry_3
_geom_angle_publ_flag
C1 P1 P2 100.08(9) . . ?
C1 P1 Br2 92.45(9) . . ?
P2 P1 Br2 103.41(3) . . ?
C1 P1 Br1 86.53(8) . . ?
P2 P1 Br1 69.09(3) . . ?
Br2 P1 Br1 172.07(3) . . ?
C28 P2 P1 100.63(8) . . ?
C28 P2 Br3 95.00(8) . . ?
P1 P2 Br3 105.65(3) . . ?
N1 C1 N2 105.9(2) . . ?
N1 C1 P1 119.4(2) . . ?
N2 C1 P1 133.6(2) . . ?
C1 N1 C3 110.0(2) . . ?
C1 N1 C16 128.3(2) . . ?
C3 N1 C16 121.4(2) . . ?
C3 C2 N2 107.5(2) . . ?
C3 C2 H2 126.2 . . ?
N2 C2 H2 126.2 . . ?
C2 C3 N1 107.1(3) . . ?
C2 C3 H3 126.4 . . ?
N1 C3 H3 126.4 . . ?
C1 N2 C2 109.4(2) . . ?
C1 N2 C4 129.4(2) . . ?
C2 N2 C4 120.9(2) . . ?
C9 C4 C5 123.4(3) . . ?
C9 C4 N2 118.9(3) . . ?
C5 C4 N2 117.3(3) . . ?
C6 C5 C4 116.3(3) . . ?
C6 C5 C10 121.1(3) . . ?
C4 C5 C10 122.4(3) . . ?
C7 C6 C5 121.5(3) . . ?
C7 C6 H6 119.2 . . ?
C5 C6 H6 119.2 . . ?
C8 C7 C6 120.7(3) . . ?
C8 C7 H7 119.7 . . ?
C6 C7 H7 119.7 . . ?
C7 C8 C9 121.0(3) . . ?
C7 C8 H8 119.5 . . ?
C9 C8 H8 119.5 . . ?
C8 C9 C4 117.0(3) . . ?
C8 C9 C13 119.4(3) . . ?
C4 C9 C13 123.4(3) . . ?
C5 C10 C11 113.8(3) . . ?
C5 C10 C12 109.3(3) . . ?
C11 C10 C12 109.3(3) . . ?
C5 C10 H10 108.1 . . ?
C11 C10 H10 108.1 . . ?
C12 C10 H10 108.1 . . ?
C10 C11 H11A 109.5 . . ?
C10 C11 H11B 109.5 . . ?
H11A C11 H11B 109.5 . . ?
C10 C11 H11C 109.5 . . ?
H11A C11 H11C 109.5 . . ?
H11B C11 H11C 109.5 . . ?
C10 C11 H11D 109.5 . . ?
H11A C11 H11D 141.1 . . ?
H11B C11 H11D 56.3 . . ?
H11C C11 H11D 56.3 . . ?
C10 C11 H11E 109.5 . . ?
H11A C11 H11E 56.3 . . ?
H11B C11 H11E 141.1 . . ?
H11C C11 H11E 56.3 . . ?
H11D C11 H11E 109.5 . . ?
C10 C11 H11F 109.5 . . ?
H11A C11 H11F 56.3 . . ?
H11B C11 H11F 56.3 . . ?
H11C C11 H11F 141.1 . . ?
H11D C11 H11F 109.5 . . ?
H11E C11 H11F 109.5 . . ?
C10 C12 H12A 109.5 . . ?
C10 C12 H12B 109.5 . . ?
H12A C12 H12B 109.5 . . ?
C10 C12 H12C 109.5 . . ?
H12A C12 H12C 109.5 . . ?
H12B C12 H12C 109.5 . . ?
C10 C12 H12D 109.5 . . ?
H12A C12 H12D 141.1 . . ?
H12B C12 H12D 56.3 . . ?
H12C C12 H12D 56.3 . . ?
C10 C12 H12E 109.5 . . ?
H12A C12 H12E 56.3 . . ?
H12B C12 H12E 141.1 . . ?
H12C C12 H12E 56.3 . . ?
H12D C12 H12E 109.5 . . ?
C10 C12 H12F 109.5 . . ?
H12A C12 H12F 56.3 . . ?
H12B C12 H12F 56.3 . . ?
H12C C12 H12F 141.1 . . ?
H12D C12 H12F 109.5 . . ?
H12E C12 H12F 109.5 . . ?
C9 C13 C14 112.6(4) . . ?
C9 C13 C15 109.3(3) . . ?
C14 C13 C15 109.9(3) . . ?
C9 C13 H13 108.3 . . ?
C14 C13 H13 108.3 . . ?
C15 C13 H13 108.3 . . ?
C13 C14 H14A 109.5 . . ?
C13 C14 H14B 109.5 . . ?
H14A C14 H14B 109.5 . . ?
C13 C14 H14C 109.5 . . ?
H14A C14 H14C 109.5 . . ?
H14B C14 H14C 109.5 . . ?
C13 C14 H14D 109.5 . . ?
H14A C14 H14D 141.1 . . ?
H14B C14 H14D 56.3 . . ?
H14C C14 H14D 56.3 . . ?
C13 C14 H14E 109.5 . . ?
H14A C14 H14E 56.3 . . ?
H14B C14 H14E 141.1 . . ?
H14C C14 H14E 56.3 . . ?
H14D C14 H14E 109.5 . . ?
C13 C14 H14F 109.5 . . ?
H14A C14 H14F 56.3 . . ?
H14B C14 H14F 56.3 . . ?
H14C C14 H14F 141.1 . . ?
H14D C14 H14F 109.5 . . ?
H14E C14 H14F 109.5 . . ?
C13 C15 H15A 109.5 . . ?
C13 C15 H15B 109.5 . . ?
H15A C15 H15B 109.5 . . ?
C13 C15 H15C 109.5 . . ?
H15A C15 H15C 109.5 . . ?
H15B C15 H15C 109.5 . . ?
C13 C15 H15D 109.5 . . ?
H15A C15 H15D 141.1 . . ?
H15B C15 H15D 56.3 . . ?
H15C C15 H15D 56.3 . . ?
C13 C15 H15E 109.5 . . ?
H15A C15 H15E 56.3 . . ?
H15B C15 H15E 141.1 . . ?
H15C C15 H15E 56.3 . . ?
H15D C15 H15E 109.5 . . ?
C13 C15 H15F 109.5 . . ?
H15A C15 H15F 56.3 . . ?
H15B C15 H15F 56.3 . . ?
H15C C15 H15F 141.1 . . ?
H15D C15 H15F 109.5 . . ?
H15E C15 H15F 109.5 . . ?
C21 C16 C17 123.1(3) . . ?
C21 C16 N1 118.8(3) . . ?
C17 C16 N1 117.7(3) . . ?
C18 C17 C16 117.0(3) . . ?
C18 C17 C22 119.1(3) . . ?
C16 C17 C22 123.5(3) . . ?
C19 C18 C17 121.0(3) . . ?
C19 C18 H18 119.5 . . ?
C17 C18 H18 119.5 . . ?
C18 C19 C20 120.7(3) . . ?
C18 C19 H19 119.6 . . ?
C20 C19 H19 119.6 . . ?
C19 C20 C21 120.9(3) . . ?
C19 C20 H20 119.6 . . ?
C21 C20 H20 119.6 . . ?
C16 C21 C20 117.1(3) . . ?
C16 C21 C25 123.3(3) . . ?
C20 C21 C25 119.3(3) . . ?
C17 C22 C24 112.6(4) . . ?
C17 C22 C23 109.6(3) . . ?
C24 C22 C23 108.5(4) . . ?
C17 C22 H22 108.7 . . ?
C24 C22 H22 108.7 . . ?
C23 C22 H22 108.7 . . ?
C22 C23 H23A 109.5 . . ?
C22 C23 H23B 109.5 . . ?
H23A C23 H23B 109.5 . . ?
C22 C23 H23C 109.5 . . ?
H23A C23 H23C 109.5 . . ?
H23B C23 H23C 109.5 . . ?
C22 C23 H23D 109.5 . . ?
H23A C23 H23D 141.1 . . ?
H23B C23 H23D 56.3 . . ?
H23C C23 H23D 56.3 . . ?
C22 C23 H23E 109.5 . . ?
H23A C23 H23E 56.3 . . ?
H23B C23 H23E 141.1 . . ?
H23C C23 H23E 56.3 . . ?
H23D C23 H23E 109.5 . . ?
C22 C23 H23F 109.5 . . ?
H23A C23 H23F 56.3 . . ?
H23B C23 H23F 56.3 . . ?
H23C C23 H23F 141.1 . . ?
H23D C23 H23F 109.5 . . ?
H23E C23 H23F 109.5 . . ?
C22 C24 H24A 109.5 . . ?
C22 C24 H24B 109.5 . . ?
H24A C24 H24B 109.5 . . ?
C22 C24 H24C 109.5 . . ?
H24A C24 H24C 109.5 . . ?
H24B C24 H24C 109.5 . . ?
C22 C24 H24D 109.5 . . ?
H24A C24 H24D 141.1 . . ?
H24B C24 H24D 56.3 . . ?
H24C C24 H24D 56.3 . . ?
C22 C24 H24E 109.5 . . ?
H24A C24 H24E 56.3 . . ?
H24B C24 H24E 141.1 . . ?
H24C C24 H24E 56.3 . . ?
H24D C24 H24E 109.5 . . ?
C22 C24 H24F 109.5 . . ?
H24A C24 H24F 56.3 . . ?
H24B C24 H24F 56.3 . . ?
H24C C24 H24F 141.1 . . ?
H24D C24 H24F 109.5 . . ?
H24E C24 H24F 109.5 . . ?
C21 C25 C27 112.7(3) . . ?
C21 C25 C26 109.6(3) . . ?
C27 C25 C26 110.4(3) . . ?
C21 C25 H25 108.0 . . ?
C27 C25 H25 108.0 . . ?
C26 C25 H25 108.0 . . ?
C25 C26 H26A 109.5 . . ?
C25 C26 H26B 109.5 . . ?
H26A C26 H26B 109.5 . . ?
C25 C26 H26C 109.5 . . ?
H26A C26 H26C 109.5 . . ?
H26B C26 H26C 109.5 . . ?
C25 C26 H26D 109.5 . . ?
H26A C26 H26D 141.1 . . ?
H26B C26 H26D 56.3 . . ?
H26C C26 H26D 56.3 . . ?
C25 C26 H26E 109.5 . . ?
H26A C26 H26E 56.3 . . ?
H26B C26 H26E 141.1 . . ?
H26C C26 H26E 56.3 . . ?
H26D C26 H26E 109.5 . . ?
C25 C26 H26F 109.5 . . ?
H26A C26 H26F 56.3 . . ?
H26B C26 H26F 56.3 . . ?
H26C C26 H26F 141.1 . . ?
H26D C26 H26F 109.5 . . ?
H26E C26 H26F 109.5 . . ?
C25 C27 H27A 109.5 . . ?
C25 C27 H27B 109.5 . . ?
H27A C27 H27B 109.5 . . ?
C25 C27 H27C 109.5 . . ?
H27A C27 H27C 109.5 . . ?
H27B C27 H27C 109.5 . . ?
C25 C27 H27D 109.5 . . ?
H27A C27 H27D 141.1 . . ?
H27B C27 H27D 56.3 . . ?
H27C C27 H27D 56.3 . . ?
C25 C27 H27E 109.5 . . ?
H27A C27 H27E 56.3 . . ?
H27B C27 H27E 141.1 . . ?
H27C C27 H27E 56.3 . . ?
H27D C27 H27E 109.5 . . ?
C25 C27 H27F 109.5 . . ?
H27A C27 H27F 56.3 . . ?
H27B C27 H27F 56.3 . . ?
H27C C27 H27F 141.1 . . ?
H27D C27 H27F 109.5 . . ?
H27E C27 H27F 109.5 . . ?
N3 C28 N4 105.2(2) . . ?
N3 C28 P2 135.8(2) . . ?
N4 C28 P2 118.64(19) . . ?
C28 N3 C29 110.1(2) . . ?
C28 N3 C31 130.1(2) . . ?
C29 N3 C31 119.8(2) . . ?
C30 C29 N3 107.2(2) . . ?
C30 C29 H29 126.4 . . ?
N3 C29 H29 126.4 . . ?
C29 C30 N4 107.1(2) . . ?
C29 C30 H30 126.4 . . ?
N4 C30 H30 126.4 . . ?
C28 N4 C30 110.4(2) . . ?
C28 N4 C43 127.0(2) . . ?
C30 N4 C43 122.6(2) . . ?
C36 C31 C32 124.0(3) . . ?
C36 C31 N3 117.4(2) . . ?
C32 C31 N3 118.0(2) . . ?
C33 C32 C31 116.8(3) . . ?
C33 C32 C37 119.6(3) . . ?
C31 C32 C37 123.5(3) . . ?
C34 C33 C32 120.7(3) . . ?
C34 C33 H33 119.7 . . ?
C32 C33 H33 119.7 . . ?
C35 C34 C33 120.9(3) . . ?
C35 C34 H34 119.6 . . ?
C33 C34 H34 119.6 . . ?
C34 C35 C36 121.2(3) . . ?
C34 C35 H35 119.4 . . ?
C36 C35 H35 119.4 . . ?
C31 C36 C35 116.4(3) . . ?
C31 C36 C40 122.6(3) . . ?
C35 C36 C40 120.9(3) . . ?
C32 C37 C39 110.0(3) . . ?
C32 C37 C38 111.6(3) . . ?
C39 C37 C38 109.9(3) . . ?
C32 C37 H37 108.4 . . ?
C39 C37 H37 108.4 . . ?
C38 C37 H37 108.4 . . ?
C37 C38 H38A 109.5 . . ?
C37 C38 H38B 109.5 . . ?
H38A C38 H38B 109.5 . . ?
C37 C38 H38C 109.5 . . ?
H38A C38 H38C 109.5 . . ?
H38B C38 H38C 109.5 . . ?
C37 C38 H38D 109.5 . . ?
H38A C38 H38D 141.1 . . ?
H38B C38 H38D 56.3 . . ?
H38C C38 H38D 56.3 . . ?
C37 C38 H38E 109.5 . . ?
H38A C38 H38E 56.3 . . ?
H38B C38 H38E 141.1 . . ?
H38C C38 H38E 56.3 . . ?
H38D C38 H38E 109.5 . . ?
C37 C38 H38F 109.5 . . ?
H38A C38 H38F 56.3 . . ?
H38B C38 H38F 56.3 . . ?
H38C C38 H38F 141.1 . . ?
H38D C38 H38F 109.5 . . ?
H38E C38 H38F 109.5 . . ?
C37 C39 H39A 109.5 . . ?
C37 C39 H39B 109.5 . . ?
H39A C39 H39B 109.5 . . ?
C37 C39 H39C 109.5 . . ?
H39A C39 H39C 109.5 . . ?
H39B C39 H39C 109.5 . . ?
C37 C39 H39D 109.5 . . ?
H39A C39 H39D 141.1 . . ?
H39B C39 H39D 56.3 . . ?
H39C C39 H39D 56.3 . . ?
C37 C39 H39E 109.5 . . ?
H39A C39 H39E 56.3 . . ?
H39B C39 H39E 141.1 . . ?
H39C C39 H39E 56.3 . . ?
H39D C39 H39E 109.5 . . ?
C37 C39 H39F 109.5 . . ?
H39A C39 H39F 56.3 . . ?
H39B C39 H39F 56.3 . . ?
H39C C39 H39F 141.1 . . ?
H39D C39 H39F 109.5 . . ?
H39E C39 H39F 109.5 . . ?
C36 C40 C41 112.8(3) . . ?
C36 C40 C42 110.5(3) . . ?
C41 C40 C42 110.7(3) . . ?
C36 C40 H40 107.6 . . ?
C41 C40 H40 107.6 . . ?
C42 C40 H40 107.6 . . ?
C40 C41 H41A 109.5 . . ?
C40 C41 H41B 109.5 . . ?
H41A C41 H41B 109.5 . . ?
C40 C41 H41C 109.5 . . ?
H41A C41 H41C 109.5 . . ?
H41B C41 H41C 109.5 . . ?
C40 C41 H41D 109.5 . . ?
H41A C41 H41D 141.1 . . ?
H41B C41 H41D 56.3 . . ?
H41C C41 H41D 56.3 . . ?
C40 C41 H41E 109.5 . . ?
H41A C41 H41E 56.3 . . ?
H41B C41 H41E 141.1 . . ?
H41C C41 H41E 56.3 . . ?
H41D C41 H41E 109.5 . . ?
C40 C41 H41F 109.5 . . ?
H41A C41 H41F 56.3 . . ?
H41B C41 H41F 56.3 . . ?
H41C C41 H41F 141.1 . . ?
H41D C41 H41F 109.5 . . ?
H41E C41 H41F 109.5 . . ?
C40 C42 H42A 109.5 . . ?
C40 C42 H42B 109.5 . . ?
H42A C42 H42B 109.5 . . ?
C40 C42 H42C 109.5 . . ?
H42A C42 H42C 109.5 . . ?
H42B C42 H42C 109.5 . . ?
C40 C42 H42D 109.5 . . ?
H42A C42 H42D 141.1 . . ?
H42B C42 H42D 56.3 . . ?
H42C C42 H42D 56.3 . . ?
C40 C42 H42E 109.5 . . ?
H42A C42 H42E 56.3 . . ?
H42B C42 H42E 141.1 . . ?
H42C C42 H42E 56.3 . . ?
H42D C42 H42E 109.5 . . ?
C40 C42 H42F 109.5 . . ?
H42A C42 H42F 56.3 . . ?
H42B C42 H42F 56.3 . . ?
H42C C42 H42F 141.1 . . ?
H42D C42 H42F 109.5 . . ?
H42E C42 H42F 109.5 . . ?
C44 C43 C48 123.5(3) . . ?
C44 C43 N4 118.4(3) . . ?
C48 C43 N4 117.8(2) . . ?
C43 C44 C45 116.3(3) . . ?
C43 C44 C49 122.8(3) . . ?
C45 C44 C49 120.7(3) . . ?
C46 C45 C44 121.2(3) . . ?
C46 C45 H45 119.4 . . ?
C44 C45 H45 119.4 . . ?
C47 C46 C45 120.9(3) . . ?
C47 C46 H46 119.5 . . ?
C45 C46 H46 119.5 . . ?
C46 C47 C48 121.0(3) . . ?
C46 C47 H47 119.5 . . ?
C48 C47 H47 119.5 . . ?
C47 C48 C43 116.8(3) . . ?
C47 C48 C52 120.0(3) . . ?
C43 C48 C52 123.1(3) . . ?
C44 C49 C50 112.8(3) . . ?
C44 C49 C51 108.9(3) . . ?
C50 C49 C51 110.2(3) . . ?
C44 C49 H49 108.3 . . ?
C50 C49 H49 108.3 . . ?
C51 C49 H49 108.3 . . ?
C49 C50 H50A 109.5 . . ?
C49 C50 H50B 109.5 . . ?
H50A C50 H50B 109.5 . . ?
C49 C50 H50C 109.5 . . ?
H50A C50 H50C 109.5 . . ?
H50B C50 H50C 109.5 . . ?
C49 C50 H50D 109.5 . . ?
H50A C50 H50D 141.1 . . ?
H50B C50 H50D 56.3 . . ?
H50C C50 H50D 56.3 . . ?
C49 C50 H50E 109.5 . . ?
H50A C50 H50E 56.3 . . ?
H50B C50 H50E 141.1 . . ?
H50C C50 H50E 56.3 . . ?
H50D C50 H50E 109.5 . . ?
C49 C50 H50F 109.5 . . ?
H50A C50 H50F 56.3 . . ?
H50B C50 H50F 56.3 . . ?
H50C C50 H50F 141.1 . . ?
H50D C50 H50F 109.5 . . ?
H50E C50 H50F 109.5 . . ?
C49 C51 H51A 109.5 . . ?
C49 C51 H51B 109.5 . . ?
H51A C51 H51B 109.5 . . ?
C49 C51 H51C 109.5 . . ?
H51A C51 H51C 109.5 . . ?
H51B C51 H51C 109.5 . . ?
C49 C51 H51D 109.5 . . ?
H51A C51 H51D 141.1 . . ?
H51B C51 H51D 56.3 . . ?
H51C C51 H51D 56.3 . . ?
C49 C51 H51E 109.5 . . ?
H51A C51 H51E 56.3 . . ?
H51B C51 H51E 141.1 . . ?
H51C C51 H51E 56.3 . . ?
H51D C51 H51E 109.5 . . ?
C49 C51 H51F 109.5 . . ?
H51A C51 H51F 56.3 . . ?
H51B C51 H51F 56.3 . . ?
H51C C51 H51F 141.1 . . ?
H51D C51 H51F 109.5 . . ?
H51E C51 H51F 109.5 . . ?
C48 C52 C54 111.2(3) . . ?
C48 C52 C53 112.1(3) . . ?
C54 C52 C53 108.5(3) . . ?
C48 C52 H52 108.3 . . ?
C54 C52 H52 108.3 . . ?
C53 C52 H52 108.3 . . ?
C52 C53 H53A 109.5 . . ?
C52 C53 H53B 109.5 . . ?
H53A C53 H53B 109.5 . . ?
C52 C53 H53C 109.5 . . ?
H53A C53 H53C 109.5 . . ?
H53B C53 H53C 109.5 . . ?
C52 C53 H53D 109.5 . . ?
H53A C53 H53D 141.1 . . ?
H53B C53 H53D 56.3 . . ?
H53C C53 H53D 56.3 . . ?
C52 C53 H53E 109.5 . . ?
H53A C53 H53E 56.3 . . ?
H53B C53 H53E 141.1 . . ?
H53C C53 H53E 56.3 . . ?
H53D C53 H53E 109.5 . . ?
C52 C53 H53F 109.5 . . ?
H53A C53 H53F 56.3 . . ?
H53B C53 H53F 56.3 . . ?
H53C C53 H53F 141.1 . . ?
H53D C53 H53F 109.5 . . ?
H53E C53 H53F 109.5 . . ?
C52 C54 H54A 109.5 . . ?
C52 C54 H54B 109.5 . . ?
H54A C54 H54B 109.5 . . ?
C52 C54 H54C 109.5 . . ?
H54A C54 H54C 109.5 . . ?
H54B C54 H54C 109.5 . . ?
C52 C54 H54D 109.5 . . ?
H54A C54 H54D 141.1 . . ?
H54B C54 H54D 56.3 . . ?
H54C C54 H54D 56.3 . . ?
C52 C54 H54E 109.5 . . ?
H54A C54 H54E 56.3 . . ?
H54B C54 H54E 141.1 . . ?
H54C C54 H54E 56.3 . . ?
H54D C54 H54E 109.5 . . ?
C52 C54 H54F 109.5 . . ?
H54A C54 H54F 56.3 . . ?
H54B C54 H54F 56.3 . . ?
H54C C54 H54F 141.1 . . ?
H54D C54 H54F 109.5 . . ?
H54E C54 H54F 109.5 . . ?
C101 O101 C104 108.4(4) . . ?
O101 C101 C102 106.1(4) . . ?
O101 C101 H10A 110.5 . . ?
C102 C101 H10A 110.5 . . ?
O101 C101 H10B 110.5 . . ?
C102 C101 H10B 110.5 . . ?
H10A C101 H10B 108.7 . . ?
C103 C102 C101 103.5(4) . . ?
C103 C102 H10C 111.1 . . ?
C101 C102 H10C 111.1 . . ?
C103 C102 H10D 111.1 . . ?
C101 C102 H10D 111.1 . . ?
H10C C102 H10D 109.0 . . ?
C102 C103 C104 102.0(5) . . ?
C102 C103 H10E 111.4 . . ?
C104 C103 H10E 111.4 . . ?
C102 C103 H10F 111.4 . . ?
C104 C103 H10F 111.4 . . ?
H10E C103 H10F 109.2 . . ?
O101 C104 C103 105.0(5) . . ?
O101 C104 H10G 110.7 . . ?
C103 C104 H10G 110.7 . . ?
O101 C104 H10H 110.7 . . ?
C103 C104 H10H 110.7 . . ?
H10G C104 H10H 108.8 . . ?
C201 O201 C204 108.7(3) . . ?
O201 C201 C202 107.0(4) . . ?
O201 C201 H20A 110.3 . . ?
C202 C201 H20A 110.3 . . ?
O201 C201 H20B 110.3 . . ?
C202 C201 H20B 110.3 . . ?
H20A C201 H20B 108.6 . . ?
C201 C202 C203 102.8(4) . . ?
C201 C202 H20C 111.2 . . ?
C203 C202 H20C 111.2 . . ?
C201 C202 H20D 111.2 . . ?
C203 C202 H20D 111.2 . . ?
H20C C202 H20D 109.1 . . ?
C204 C203 C202 102.1(4) . . ?
C204 C203 H20E 111.3 . . ?
C202 C203 H20E 111.3 . . ?
C204 C203 H20F 111.3 . . ?
C202 C203 H20F 111.3 . . ?
H20E C203 H20F 109.2 . . ?
O201 C204 C203 106.9(4) . . ?
O201 C204 H20G 110.3 . . ?
C203 C204 H20G 110.3 . . ?
O201 C204 H20H 110.3 . . ?
C203 C204 H20H 110.3 . . ?
H20G C204 H20H 108.6 . . ?
C304 O301 C301 105.4(12) . . ?
O301 C301 C302 108.7(10) . . ?
O301 C301 H30A 109.9 . . ?
C302 C301 H30A 109.9 . . ?
O301 C301 H30B 109.9 . . ?
C302 C301 H30B 109.9 . . ?
H30A C301 H30B 108.3 . . ?
C303 C302 C301 107.2(9) . . ?
C303 C302 H30C 110.3 . . ?
C301 C302 H30C 110.3 . . ?
C303 C302 H30D 110.3 . . ?
C301 C302 H30D 110.3 . . ?
H30C C302 H30D 108.5 . . ?
C302 C303 C304 107.1(9) . . ?
C302 C303 H30E 110.3 . . ?
C304 C303 H30E 110.3 . . ?
C302 C303 H30F 110.3 . . ?
C304 C303 H30F 110.3 . . ?
H30E C303 H30F 108.5 . . ?
O301 C304 C303 110.7(10) . . ?
O301 C304 H30G 109.5 . . ?
C303 C304 H30G 109.5 . . ?
O301 C304 H30H 109.5 . . ?
C303 C304 H30H 109.5 . . ?
H30G C304 H30H 108.1 . . ?
C404 O401 C401 102.2(19) . . ?
O401 C401 C402 104.0(13) . . ?
O401 C401 H40A 111.0 . . ?
C402 C401 H40A 111.0 . . ?
O401 C401 H40B 111.0 . . ?
C402 C401 H40B 111.0 . . ?
H40A C401 H40B 109.0 . . ?
C403 C402 C401 104.7(13) . . ?
C403 C402 H40C 110.8 . . ?
C401 C402 H40C 110.8 . . ?
C403 C402 H40D 110.8 . . ?
C401 C402 H40D 110.8 . . ?
H40C C402 H40D 108.9 . . ?
C402 C403 C404 106.3(12) . . ?
C402 C403 H40E 110.5 . . ?
C404 C403 H40E 110.5 . . ?
C402 C403 H40F 110.5 . . ?
C404 C403 H40F 110.5 . . ?
H40E C403 H40F 108.7 . . ?
O401 C404 C403 108.7(13) . . ?
O401 C404 H40G 109.9 . . ?
C403 C404 H40G 109.9 . . ?
O401 C404 H40H 109.9 . . ?
C403 C404 H40H 109.9 . . ?
H40G C404 H40H 108.3 . . ?

_refine_diff_density_max         1.218
_refine_diff_density_min         -1.726
_refine_diff_density_rms         0.104

_shelxl_version_number           2013-4

_shelx_res_file                  
;
TITL p-1 in P-1
CELL  1.54178  12.7442  15.5789  18.8569   76.130   81.932   68.427
ZERR     2.00   0.0006   0.0007   0.0006    0.003    0.003    0.004
LATT   1
SFAC  C    H    N    O    P    BR
UNIT  132  192  8    6    4    8
MERG   2
EADP O301 O401
EADP C301 C401
EADP C302 C402
EADP C303 C403
EADP C304 C404
FMAP   2
PLAN   25
SIZE     0.200   0.260   0.300
ACTA
BOND   $H
L.S.  24
TEMP  -123.00
WGHT    0.075800    8.116600
FVAR       0.11370   0.58970
P1    5    0.351072    0.164016    0.750950    11.00000    0.01577    0.01444 =
         0.02160   -0.00365   -0.00073   -0.00551
P2    5    0.202057    0.116106    0.761261    11.00000    0.01667    0.01323 =
         0.02148   -0.00522   -0.00092   -0.00664
BR1   6    0.299720    0.158536    0.620185    11.00000    0.03969    0.02638 =
         0.02819   -0.00738   -0.00113   -0.01399
BR2   6    0.370860    0.169259    0.871688    11.00000    0.03484    0.02852 =
         0.02389   -0.00188   -0.00908   -0.01686
BR3   6    0.150627    0.090332    0.883537    11.00000    0.03019    0.02783 =
         0.02832   -0.00944    0.00505   -0.01216
C1    1    0.278501    0.294306    0.726097    11.00000    0.01689    0.01646 =
         0.01807   -0.00585   -0.00137   -0.00785
N1    3    0.338149    0.349278    0.688598    11.00000    0.01793    0.01588 =
         0.02111   -0.00589   -0.00072   -0.00861
C2    1    0.176073    0.446116    0.724512    11.00000    0.02302    0.01485 =
         0.02988   -0.00763   -0.00277   -0.00539
AFIX  43
H2    2    0.115441    0.501453    0.732480    11.00000   -1.20000
AFIX   0
C3    1    0.276276    0.442645    0.688237    11.00000    0.02329    0.01575 =
         0.02910   -0.00560   -0.00411   -0.00755
AFIX  43
H3    2    0.299633    0.494881    0.666546    11.00000   -1.20000
AFIX   0
N2    3    0.177783    0.354608    0.747910    11.00000    0.01556    0.01566 =
         0.02237   -0.00692   -0.00143   -0.00533
C4    1    0.078693    0.334867    0.784769    11.00000    0.01465    0.01694 =
         0.02552   -0.00583    0.00166   -0.00348
C5    1    0.006260    0.322199    0.741458    11.00000    0.01715    0.01562 =
         0.03137   -0.00736   -0.00139   -0.00376
C6    1   -0.090303    0.306363    0.777600    11.00000    0.01823    0.02625 =
         0.05179   -0.01157    0.00006   -0.00851
AFIX  43
H6    2   -0.139767    0.294377    0.751065    11.00000   -1.20000
AFIX   0
C7    1   -0.115562    0.307714    0.850939    11.00000    0.02326    0.03734 =
         0.05303   -0.00896    0.01209   -0.01202
AFIX  43
H7    2   -0.181507    0.296071    0.874239    11.00000   -1.20000
AFIX   0
C8    1   -0.046076    0.325793    0.890793    11.00000    0.02969    0.03573 =
         0.03206   -0.00891    0.01045   -0.00611
AFIX  43
H8    2   -0.066087    0.328501    0.940881    11.00000   -1.20000
AFIX   0
C9    1    0.053215    0.340176    0.858658    11.00000    0.02331    0.02812 =
         0.02554   -0.00811    0.00108   -0.00340
C10   1    0.025981    0.332621    0.659227    11.00000    0.02230    0.02351 =
         0.03084   -0.00900   -0.00660   -0.00615
AFIX  13
H10   2    0.109251    0.314055    0.647100    11.00000   -1.20000
AFIX   0
C11   1   -0.018187    0.271343    0.627820    11.00000    0.03774    0.03231 =
         0.04475   -0.01356   -0.01369   -0.01264
AFIX 123
H11A  2   -0.002543    0.281377    0.574670    10.50000   -1.50000
H11B  2   -0.099893    0.288577    0.638933    10.50000   -1.50000
H11C  2    0.019572    0.204807    0.649732    10.50000   -1.50000
H11D  2   -0.052700    0.235131    0.667553    10.50000   -1.50000
H11E  2    0.044650    0.227931    0.603290    10.50000   -1.50000
H11F  2   -0.074815    0.311700    0.592491    10.50000   -1.50000
AFIX   0
C12   1   -0.029798    0.436616    0.622418    11.00000    0.06073    0.02728 =
         0.03812   -0.00146   -0.01605   -0.01592
AFIX 123
H12A  2   -0.017205    0.443582    0.569189    10.50000   -1.50000
H12B  2    0.003429    0.475386    0.639140    10.50000   -1.50000
H12C  2   -0.111168    0.457161    0.635466    10.50000   -1.50000
H12D  2   -0.066091    0.473837    0.660008    10.50000   -1.50000
H12E  2   -0.086725    0.442033    0.590057    10.50000   -1.50000
H12F  2    0.027872    0.460259    0.593731    10.50000   -1.50000
AFIX   0
C13   1    0.122653    0.367876    0.902611    11.00000    0.03134    0.04987 =
         0.02829   -0.01799   -0.00158   -0.00870
AFIX  13
H13   2    0.198499    0.359699    0.876425    11.00000   -1.20000
AFIX   0
C14   1    0.140098    0.307249    0.979769    11.00000    0.05518    0.07854 =
         0.02998   -0.01566   -0.00562   -0.01530
AFIX 123
H14A  2    0.185281    0.327635    1.005737    10.50000   -1.50000
H14B  2    0.179681    0.240985    0.976768    10.50000   -1.50000
H14C  2    0.066517    0.314254    1.006275    10.50000   -1.50000
H14D  2    0.102372    0.260948    0.986783    10.50000   -1.50000
H14E  2    0.107972    0.347597    1.015752    10.50000   -1.50000
H14F  2    0.221135    0.274329    0.986245    10.50000   -1.50000
AFIX   0
C15   1    0.064228    0.472637    0.906652    11.00000    0.05269    0.05850 =
         0.05091   -0.03509   -0.00158   -0.01633
AFIX 123
H15A  2    0.109020    0.490701    0.934754    10.50000   -1.50000
H15B  2   -0.011404    0.482417    0.930705    10.50000   -1.50000
H15C  2    0.057905    0.511428    0.857066    10.50000   -1.50000
H15D  2   -0.005339    0.498997    0.880263    10.50000   -1.50000
H15E  2    0.115085    0.507280    0.884312    10.50000   -1.50000
H15F  2    0.045776    0.478269    0.957950    10.50000   -1.50000
AFIX   0
C16   1    0.446448    0.320882    0.646649    11.00000    0.01962    0.01633 =
         0.02338   -0.00664    0.00271   -0.00842
C17   1    0.444298    0.332472    0.570643    11.00000    0.03749    0.02763 =
         0.02316   -0.00763    0.00138   -0.01776
C18   1    0.548314    0.309280    0.531004    11.00000    0.04877    0.03376 =
         0.02388   -0.01089    0.01138   -0.01978
AFIX  43
H18   2    0.550359    0.315050    0.479563    11.00000   -1.20000
AFIX   0
C19   1    0.647996    0.278177    0.565238    11.00000    0.03374    0.02926 =
         0.04124   -0.01309    0.01758   -0.01394
AFIX  43
H19   2    0.717953    0.261226    0.537378    11.00000   -1.20000
AFIX   0
C20   1    0.647452    0.271350    0.639506    11.00000    0.02026    0.02366 =
         0.03984   -0.00929    0.00569   -0.00809
AFIX  43
H20   2    0.717039    0.251055    0.662059    11.00000   -1.20000
AFIX   0
C21   1    0.545643    0.293943    0.682166    11.00000    0.02039    0.01615 =
         0.02673   -0.00589    0.00039   -0.00811
C22   1    0.335877    0.378884    0.529413    11.00000    0.04760    0.04910 =
         0.02731   -0.00578   -0.00767   -0.02293
AFIX  13
H22   2    0.270585    0.374322    0.564419    11.00000   -1.20000
AFIX   0
C23   1    0.318384    0.483502    0.498447    11.00000    0.06946    0.05055 =
         0.04466    0.00732   -0.02145   -0.01946
AFIX 123
H23A  2    0.248795    0.513187    0.472034    10.50000   -1.50000
H23B  2    0.382765    0.488890    0.464875    10.50000   -1.50000
H23C  2    0.312432    0.515165    0.538680    10.50000   -1.50000
H23D  2    0.380533    0.498308    0.511692    10.50000   -1.50000
H23E  2    0.246563    0.522605    0.518851    10.50000   -1.50000
H23F  2    0.316896    0.496330    0.445046    10.50000   -1.50000
AFIX   0
C24   1    0.338100    0.332337    0.466103    11.00000    0.08688    0.07255 =
         0.03128   -0.00781   -0.01055   -0.04709
AFIX 123
H24A  2    0.266866    0.364294    0.441610    10.50000   -1.50000
H24B  2    0.347675    0.265750    0.485113    10.50000   -1.50000
H24C  2    0.401184    0.337162    0.431047    10.50000   -1.50000
H24D  2    0.410283    0.280510    0.463570    10.50000   -1.50000
H24E  2    0.329475    0.379054    0.420067    10.50000   -1.50000
H24F  2    0.275966    0.307642    0.474133    10.50000   -1.50000
AFIX   0
C25   1    0.547435    0.296922    0.761430    11.00000    0.02081    0.02443 =
         0.02758   -0.00682   -0.00334   -0.00732
AFIX  13
H25   2    0.470984    0.301333    0.785373    11.00000   -1.20000
AFIX   0
C26   1    0.569814    0.385414    0.766156    11.00000    0.03436    0.02898 =
         0.04448   -0.01588   -0.00919   -0.00991
AFIX 123
H26A  2    0.570677    0.387345    0.817629    10.50000   -1.50000
H26B  2    0.510019    0.441572    0.742713    10.50000   -1.50000
H26C  2    0.643068    0.383956    0.741148    10.50000   -1.50000
H26D  2    0.578499    0.421237    0.716698    10.50000   -1.50000
H26E  2    0.639157    0.367010    0.791614    10.50000   -1.50000
H26F  2    0.506108    0.424626    0.793179    10.50000   -1.50000
AFIX   0
C27   1    0.634389    0.208668    0.803012    11.00000    0.03063    0.03093 =
         0.03853    0.00008   -0.00856   -0.00586
AFIX 123
H27A  2    0.632010    0.214031    0.853989    10.50000   -1.50000
H27B  2    0.710077    0.202463    0.780141    10.50000   -1.50000
H27C  2    0.616790    0.152968    0.801547    10.50000   -1.50000
H27D  2    0.673908    0.165610    0.769796    10.50000   -1.50000
H27E  2    0.595841    0.177179    0.843644    10.50000   -1.50000
H27F  2    0.689128    0.226673    0.822238    10.50000   -1.50000
AFIX   0
C28   1    0.275339   -0.010834    0.758740    11.00000    0.01459    0.01605 =
         0.01423   -0.00463    0.00191   -0.00767
N3    3    0.372979   -0.078602    0.783106    11.00000    0.01615    0.01441 =
         0.01667   -0.00502   -0.00045   -0.00709
C29   1    0.378050   -0.165186    0.772788    11.00000    0.02012    0.01302 =
         0.02282   -0.00638    0.00050   -0.00629
AFIX  43
H29   2    0.438095   -0.223572    0.784856    11.00000   -1.20000
AFIX   0
C30   1    0.282231   -0.151167    0.742541    11.00000    0.01984    0.01608 =
         0.02259   -0.00767    0.00218   -0.00835
AFIX  43
H30   2    0.261580   -0.197820    0.729500    11.00000   -1.20000
AFIX   0
N4    3    0.219654   -0.056624    0.733997    11.00000    0.01474    0.01432 =
         0.01757   -0.00609    0.00074   -0.00747
C31   1    0.467006   -0.071317    0.813673    11.00000    0.01485    0.01557 =
         0.02347   -0.00612   -0.00305   -0.00543
C32   1    0.472795   -0.094798    0.889835    11.00000    0.02229    0.01860 =
         0.02419   -0.00640   -0.00501   -0.00594
C33   1    0.569278   -0.095834    0.917416    11.00000    0.03162    0.03044 =
         0.03149   -0.00784   -0.01272   -0.00854
AFIX  43
H33   2    0.575949   -0.109846    0.968820    11.00000   -1.20000
AFIX   0
C34   1    0.655353   -0.076675    0.870712    11.00000    0.02285    0.03727 =
         0.05173   -0.01573   -0.01232   -0.01159
AFIX  43
H34   2    0.720483   -0.077629    0.890439    11.00000   -1.20000
AFIX   0
C35   1    0.647922   -0.056203    0.795894    11.00000    0.01867    0.03113 =
         0.04964   -0.01301    0.00250   -0.01395
AFIX  43
H35   2    0.708152   -0.043348    0.764861    11.00000   -1.20000
AFIX   0
C36   1    0.553434   -0.054024    0.764909    11.00000    0.01800    0.01790 =
         0.03069   -0.00776    0.00125   -0.00753
C37   1    0.383738   -0.123293    0.941850    11.00000    0.02978    0.02487 =
         0.01961   -0.00314   -0.00122   -0.00990
AFIX  13
H37   2    0.315603   -0.107598    0.913995    11.00000   -1.20000
AFIX   0
C38   1    0.348512   -0.070232    1.005094    11.00000    0.03962    0.03540 =
         0.02583   -0.01008    0.00164   -0.00593
AFIX 123
H38A  2    0.291025   -0.090280    1.037598    10.50000   -1.50000
H38B  2    0.317408   -0.002261    0.985406    10.50000   -1.50000
H38C  2    0.414615   -0.084281    1.032652    10.50000   -1.50000
H38D  2    0.391007   -0.027601    0.999506    10.50000   -1.50000
H38E  2    0.364624   -0.115620    1.051698    10.50000   -1.50000
H38F  2    0.267417   -0.033601    1.004452    10.50000   -1.50000
AFIX   0
C39   1    0.428065   -0.229873    0.972144    11.00000    0.05532    0.02667 =
         0.03703   -0.00249    0.00741   -0.01404
AFIX 123
H39A  2    0.370070   -0.247738    1.005741    10.50000   -1.50000
H39B  2    0.496266   -0.246727    0.998411    10.50000   -1.50000
H39C  2    0.446206   -0.263311    0.931652    10.50000   -1.50000
H39D  2    0.504958   -0.257446    0.951462    10.50000   -1.50000
H39E  2    0.378762   -0.258457    0.958792    10.50000   -1.50000
H39F  2    0.428822   -0.241873    1.025551    10.50000   -1.50000
AFIX   0
C40   1    0.550166   -0.040012    0.682856    11.00000    0.02558    0.02633 =
         0.02855   -0.00802    0.00834   -0.01306
AFIX  13
H40   2    0.469038   -0.016908    0.671109    11.00000   -1.20000
AFIX   0
C41   1    0.600849    0.033783    0.640247    11.00000    0.03825    0.02850 =
         0.04301   -0.00871    0.01841   -0.01644
AFIX 123
H41A  2    0.596389    0.040268    0.587659    10.50000   -1.50000
H41B  2    0.680106    0.013794    0.651596    10.50000   -1.50000
H41C  2    0.558510    0.094545    0.654202    10.50000   -1.50000
H41D  2    0.626947    0.058803    0.674646    10.50000   -1.50000
H41E  2    0.543231    0.085277    0.610709    10.50000   -1.50000
H41F  2    0.664826    0.004526    0.608102    10.50000   -1.50000
AFIX   0
C42   1    0.609173   -0.134169    0.658065    11.00000    0.05345    0.03334 =
         0.03774   -0.01717    0.01783   -0.02265
AFIX 123
H42A  2    0.606208   -0.123908    0.604927    10.50000   -1.50000
H42B  2    0.570792   -0.178524    0.682351    10.50000   -1.50000
H42C  2    0.688201   -0.160209    0.671083    10.50000   -1.50000
H42D  2    0.637259   -0.184519    0.700647    10.50000   -1.50000
H42E  2    0.672676   -0.129904    0.623223    10.50000   -1.50000
H42F  2    0.555266   -0.148218    0.634491    10.50000   -1.50000
AFIX   0
C43   1    0.109663   -0.015434    0.702752    11.00000    0.01482    0.01521 =
         0.02506   -0.00765   -0.00201   -0.00740
C44   1    0.013183   -0.008325    0.750133    11.00000    0.02015    0.02008 =
         0.03227   -0.00930    0.00234   -0.01018
C45   1   -0.090958    0.030796    0.717273    11.00000    0.01679    0.02620 =
         0.05162   -0.01482    0.00191   -0.00889
AFIX  43
H45   2   -0.159003    0.040164    0.747293    11.00000   -1.20000
AFIX   0
C46   1   -0.096288    0.055821    0.642390    11.00000    0.02445    0.02220 =
         0.05333   -0.00818   -0.01565   -0.00744
AFIX  43
H46   2   -0.167842    0.081859    0.621561    11.00000   -1.20000
AFIX   0
C47   1    0.000310    0.043697    0.597358    11.00000    0.03253    0.01970 =
         0.03400   -0.00546   -0.01256   -0.00894
AFIX  43
H47   2   -0.005316    0.059993    0.545805    11.00000   -1.20000
AFIX   0
C48   1    0.106793    0.007751    0.626193    11.00000    0.02407    0.01560 =
         0.02546   -0.00636   -0.00470   -0.00925
C49   1    0.018951   -0.047816    0.831436    11.00000    0.02610    0.03703 =
         0.02989   -0.01101    0.00903   -0.01664
AFIX  13
H49   2    0.093554   -0.052969    0.846512    11.00000   -1.20000
AFIX   0
C50   1   -0.074206    0.014288    0.876183    11.00000    0.03419    0.06193 =
         0.04195   -0.02569    0.01622   -0.01991
AFIX 123
H50A  2   -0.066483   -0.014267    0.928349    10.50000   -1.50000
H50B  2   -0.148103    0.020144    0.862153    10.50000   -1.50000
H50C  2   -0.067930    0.076918    0.866819    10.50000   -1.50000
H50D  2   -0.121861    0.069464    0.843198    10.50000   -1.50000
H50E  2   -0.040242    0.035053    0.909394    10.50000   -1.50000
H50F  2   -0.120414   -0.021721    0.904728    10.50000   -1.50000
AFIX   0
C51   1    0.012564   -0.147575    0.847278    11.00000    0.05333    0.04139 =
         0.04095   -0.00066    0.00591   -0.02754
AFIX 123
H51A  2    0.016550   -0.173850    0.899944    10.50000   -1.50000
H51B  2    0.075930   -0.188079    0.820916    10.50000   -1.50000
H51C  2   -0.058849   -0.144236    0.831048    10.50000   -1.50000
H51D  2    0.005870   -0.163593    0.801328    10.50000   -1.50000
H51E  2   -0.053510   -0.149364    0.880357    10.50000   -1.50000
H51F  2    0.081270   -0.193207    0.870224    10.50000   -1.50000
AFIX   0
C52   1    0.212029   -0.008973    0.575485    11.00000    0.03017    0.02152 =
         0.02240   -0.00624    0.00055   -0.01147
AFIX  13
H52   2    0.275468   -0.011364    0.602548    11.00000   -1.20000
AFIX   0
C53   1    0.197458    0.070850    0.506409    11.00000    0.05147    0.02981 =
         0.02745   -0.00145   -0.00044   -0.01662
AFIX 123
H53A  2    0.267386    0.057391    0.475129    10.50000   -1.50000
H53B  2    0.180694    0.131020    0.521026    10.50000   -1.50000
H53C  2    0.135076    0.074642    0.479366    10.50000   -1.50000
H53D  2    0.121385    0.117978    0.508552    10.50000   -1.50000
H53E  2    0.208076    0.044349    0.462654    10.50000   -1.50000
H53F  2    0.253695    0.100727    0.504315    10.50000   -1.50000
AFIX   0
C54   1    0.244765   -0.103110    0.551110    11.00000    0.04390    0.02601 =
         0.02733   -0.01038    0.00252   -0.01165
AFIX 123
H54A  2    0.313205   -0.112153    0.518448    10.50000   -1.50000
H54B  2    0.182939   -0.102491    0.525175    10.50000   -1.50000
H54C  2    0.259052   -0.154796    0.594144    10.50000   -1.50000
H54D  2    0.190259   -0.134141    0.573396    10.50000   -1.50000
H54E  2    0.320525   -0.143802    0.566670    10.50000   -1.50000
H54F  2    0.244412   -0.091497    0.497700    10.50000   -1.50000
AFIX   0
BR4   6    0.352046    0.642765    0.672867    11.00000    0.04254    0.01892 =
         0.03292   -0.00576   -0.00635   -0.01290

O101  4    0.594643    0.662501    0.826137    11.00000    0.03228    0.04226 =
         0.07620   -0.03594   -0.01280    0.00290
C101  1    0.698101    0.668641    0.837765    11.00000    0.05993    0.04141 =
         0.07306    0.00282   -0.03378   -0.02277
AFIX  23
H10A  2    0.707120    0.658721    0.890739    11.00000   -1.20000
H10B  2    0.701780    0.731378    0.813497    11.00000   -1.20000
AFIX   0
C102  1    0.788132    0.593032    0.805468    11.00000    0.03536    0.07496 =
         0.11816    0.01226    0.00821   -0.01716
AFIX  23
H10C  2    0.851982    0.613859    0.782806    11.00000   -1.20000
H10D  2    0.816899    0.534796    0.843063    11.00000   -1.20000
AFIX   0
C103  1    0.731065    0.578079    0.750931    11.00000    0.12418    0.06041 =
         0.06178   -0.01744    0.02258    0.01801
AFIX  23
H10E  2    0.768737    0.514106    0.740354    11.00000   -1.20000
H10F  2    0.727514    0.625488    0.704899    11.00000   -1.20000
AFIX   0
C104  1    0.617474    0.589648    0.786973    11.00000    0.06726    0.04980 =
         0.10309   -0.04403   -0.03761    0.00259
AFIX  23
H10G  2    0.560664    0.607763    0.750251    11.00000   -1.20000
H10H  2    0.616694    0.530396    0.820695    11.00000   -1.20000
AFIX   0
O201  4   -0.010837    0.645025    0.680126    11.00000    0.04722    0.02547 =
         0.05495   -0.00599    0.00167   -0.01751
C201  1    0.010814    0.710498    0.712384    11.00000    0.06825    0.03957 =
         0.05219   -0.01003   -0.00048   -0.02735
AFIX  23
H20A  2    0.082744    0.679964    0.737283    11.00000   -1.20000
H20B  2   -0.050919    0.733652    0.748843    11.00000   -1.20000
AFIX   0
C202  1    0.017744    0.789783    0.652250    11.00000    0.07737    0.03588 =
         0.05950   -0.00291   -0.01248   -0.03368
AFIX  23
H20C  2    0.070547    0.817920    0.662748    11.00000   -1.20000
H20D  2   -0.057473    0.839415    0.643992    11.00000   -1.20000
AFIX   0
C203  1    0.061449    0.743024    0.587546    11.00000    0.04865    0.03744 =
         0.04822    0.00400   -0.01323   -0.02127
AFIX  23
H20E  2    0.038032    0.788446    0.541019    11.00000   -1.20000
H20F  2    0.144869    0.713761    0.585734    11.00000   -1.20000
AFIX   0
C204  1    0.006350    0.669871    0.602547    11.00000    0.08028    0.03754 =
         0.05377   -0.00372   -0.01002   -0.03214
AFIX  23
H20G  2   -0.066807    0.695505    0.579175    11.00000   -1.20000
H20H  2    0.055551    0.613810    0.582917    11.00000   -1.20000
AFIX   0
PART    1
SAME  O101 > C104
O301  4    0.779426    0.379436    0.040884    21.00000    0.08688    0.08270 =
         0.07472   -0.01848    0.02899   -0.00133
C301  1    0.707461    0.464314    0.002429    21.00000    0.09406    0.14177 =
         0.03973   -0.01568   -0.00882   -0.04024
AFIX  23
H30A  2    0.660250    0.451585   -0.028387    21.00000   -1.20000
H30B  2    0.752406    0.499888   -0.029886    21.00000   -1.20000
AFIX   0
C302  1    0.634137    0.520602    0.055924    21.00000    0.06570    0.04962 =
         0.11065   -0.01131   -0.01262   -0.00233
AFIX  23
H30C  2    0.639932    0.584156    0.045117    21.00000   -1.20000
H30D  2    0.554240    0.527711    0.053299    21.00000   -1.20000
AFIX   0
C303  1    0.670047    0.474114    0.122416    21.00000    0.06922    0.07364 =
         0.05198   -0.01867    0.01439   -0.01715
AFIX  23
H30E  2    0.605835    0.466207    0.156159    21.00000   -1.20000
H30F  2    0.705401    0.509438    0.142531    21.00000   -1.20000
AFIX   0
C304  1    0.752082    0.382743    0.114281    21.00000    0.07719    0.06898 =
         0.06214    0.00538    0.00098    0.00414
AFIX  23
H30G  2    0.821257    0.370794    0.138900    21.00000   -1.20000
H30H  2    0.720519    0.332800    0.138009    21.00000   -1.20000
AFIX   0
PART 0
PART    2
SAME  O101 > C104
O401  4    0.783856    0.394233    0.035469   -21.00000    0.08688    0.08270 =
         0.07472   -0.01848    0.02899   -0.00133
C401  1    0.685430    0.444022   -0.003460   -21.00000    0.09406    0.14177 =
         0.03973   -0.01568   -0.00882   -0.04024
AFIX  23
H40A  2    0.659503    0.400472   -0.020908   -21.00000   -1.20000
H40B  2    0.698867    0.490976   -0.045999   -21.00000   -1.20000
AFIX   0
C402  1    0.600885    0.491451    0.051218   -21.00000    0.06570    0.04962 =
         0.11065   -0.01131   -0.01262   -0.00233
AFIX  23
H40C  2    0.609162    0.551482    0.053442   -21.00000   -1.20000
H40D  2    0.522883    0.504662    0.038561   -21.00000   -1.20000
AFIX   0
C403  1    0.624331    0.429711    0.115113   -21.00000    0.06922    0.07364 =
         0.05198   -0.01867    0.01439   -0.01715
AFIX  23
H40E  2    0.570670    0.395049    0.127563   -21.00000   -1.20000
H40F  2    0.618890    0.462843    0.154938   -21.00000   -1.20000
AFIX   0
C404  1    0.739753    0.364699    0.105328   -21.00000    0.07719    0.06898 =
         0.06214    0.00538    0.00098    0.00414
AFIX  23
H40G  2    0.787082    0.364241    0.142898   -21.00000   -1.20000
H40H  2    0.739495    0.299967    0.110802   -21.00000   -1.20000
PART 0
AFIX   0
HKLF    4

REM  p-1 in P-1
REM R1 =  0.0447 for   13094 Fo > 4sig(Fo)  and  0.0469 for all   13975 data
REM    728 parameters refined using     30 restraints

END

WGHT      0.0720      8.3816

REM Highest difference peak  1.218,  deepest hole -1.726,  1-sigma level  0.104
Q1    1   0.3227  0.6643  0.6575  11.00000  0.05    1.22
Q2    1   0.3216  0.6373  0.6980  11.00000  0.05    1.20
Q3    1   0.3768  0.6513  0.6725  11.00000  0.05    1.19
Q4    1   0.3659  0.6277  0.6623  11.00000  0.05    1.12
Q5    1   0.4254  0.1405  0.8601  11.00000  0.05    0.87
Q6    1   0.3164  0.4293  0.4863  11.00000  0.05    0.56
Q7    1   0.0218 -0.0246  0.7919  11.00000  0.05    0.50
Q8    1  -0.0421  0.0497  0.6290  11.00000  0.05    0.49
Q9    1   0.3794 -0.1264  0.7777  11.00000  0.05    0.49
Q10   1   0.5769  0.0448  0.5865  11.00000  0.05    0.49
Q11   1   0.3126 -0.0461  0.7768  11.00000  0.05    0.48
Q12   1   0.5926 -0.0579  0.7847  11.00000  0.05    0.48
Q13   1   0.5146 -0.0664  0.7891  11.00000  0.05    0.48
Q14   1   0.4780 -0.0960  0.8514  11.00000  0.05    0.47
Q15   1   0.1011 -0.0036  0.6592  11.00000  0.05    0.47
Q16   1   0.1797 -0.0397  0.7236  11.00000  0.05    0.46
Q17   1   0.6827  0.5141  0.0164  11.00000  0.05    0.46
Q18   1   0.0634  0.0195  0.6148  11.00000  0.05    0.46
Q19   1   0.2363  0.0835  0.7716  11.00000  0.05    0.46
Q20   1   0.4423  0.3419  0.6083  11.00000  0.05    0.45
Q21   1   0.0056 -0.1227  0.8837  11.00000  0.05    0.44
Q22   1   0.3251  0.3324  0.5495  11.00000  0.05    0.44
Q23   1   0.2288  0.4492  0.7089  11.00000  0.05    0.44
Q24   1   0.1552  0.1324  0.5167  11.00000  0.05    0.44
Q25   1   0.5433  0.2971  0.7183  11.00000  0.05    0.43
;
_shelx_res_checksum              7541

_exptl_crystal_recrystallization_method 'Re-crystallisation from solvent'
_solvent_exptl_crystal_recrystallization_method THF
####################################################################### 
# 
# This file contains crystal structure data downloaded from the 
# Cambridge Structural Database (CSD) hosted by the Cambridge 
# Crystallographic Data Centre (CCDC).
# 
# Full information about CCDC data access policies and citation 
# guidelines are available at http://www.ccdc.cam.ac.uk/access/V1 
# 
# Audit and citation data items may have been added by the CCDC. 
# Please retain this information to preserve the provenance of 
# this file and to allow appropriate attribution of the data. 
# 
#######################################################################

data_shelx
_database_code_depnum_ccdc_archive 'CCDC 1480949'
_audit_update_record             
;
2016-05-19 deposited with the CCDC.
2016-07-20 downloaded from the CCDC.
;

_audit_creation_method           SHELXL-2013
_chemical_name_systematic        
;
 [{(IPr)PBr}2Br][BArF]
;
_contact_author_fax              '+44 1865 272690'
_chemical_name_common            .
_chemical_melting_point          .
_chemical_formula_moiety         'C54 H72 Br3 N4 P2, C32 H12 B F24'
_chemical_formula_sum            'C86 H84 B Br3 F24 N4 P2'
_chemical_formula_weight         1942.05

loop_
_atom_type_symbol
_atom_type_description
_atom_type_scat_dispersion_real
_atom_type_scat_dispersion_imag
_atom_type_scat_source
H H 0.0000 0.0000 'International Tables Vol C Tables 4.2.6.8 and 6.1.1.4'
C C 0.0181 0.0091 'International Tables Vol C Tables 4.2.6.8 and 6.1.1.4'
N N 0.0311 0.0180 'International Tables Vol C Tables 4.2.6.8 and 6.1.1.4'
F F 0.0727 0.0534 'International Tables Vol C Tables 4.2.6.8 and 6.1.1.4'
P P 0.2955 0.4335 'International Tables Vol C Tables 4.2.6.8 and 6.1.1.4'
Br Br -0.6763 1.2805 'International Tables Vol C Tables 4.2.6.8 and 6.1.1.4'
B B 0.0090 0.0039 'International Tables Vol C Tables 4.2.6.8 and 6.1.1.4'

_space_group_crystal_system      triclinic
_space_group_IT_number           2
_space_group_name_H-M_alt        'P -1'
_space_group_name_Hall           '-P 1'

_shelx_space_group_comment       
;
The symmetry employed for this shelxl refinement is uniquely defined
by the following loop, which should always be used as a source of
symmetry information in preference to the above space-group names.
They are only intended as comments.
;

loop_
_space_group_symop_operation_xyz
'x, y, z'
'-x, -y, -z'

_cell_length_a                   12.82070(10)
_cell_length_b                   23.5342(3)
_cell_length_c                   30.8558(4)
_cell_angle_alpha                90.4750(10)
_cell_angle_beta                 99.0270(10)
_cell_angle_gamma                105.7270(10)
_cell_volume                     8837.79(18)
_cell_formula_units_Z            4
_cell_measurement_temperature    150(2)
_cell_measurement_reflns_used    70343
_cell_measurement_theta_min      3.4101
_cell_measurement_theta_max      75.9688

_exptl_crystal_description       block
_exptl_crystal_colour            red
_exptl_crystal_density_meas      .
_exptl_crystal_density_method    .
_exptl_crystal_density_diffrn    1.460
_exptl_crystal_F_000             3936
_exptl_transmission_factor_min   .
_exptl_transmission_factor_max   .
_exptl_crystal_size_max          0.260
_exptl_crystal_size_mid          0.260
_exptl_crystal_size_min          0.120
_exptl_absorpt_coefficient_mu    2.880
_shelx_estimated_absorpt_T_min   0.521
_shelx_estimated_absorpt_T_max   0.724
_exptl_absorpt_correction_type   multi-scan
_exptl_absorpt_correction_T_min  0.82244
_exptl_absorpt_correction_T_max  1.00000
_exptl_absorpt_process_details   
;
CrysAlisPro, Agilent Technologies,
Version 1.171.35.21 (release 20-01-2012 CrysAlis171 .NET)
(compiled Jan 23 2012,18:06:46)
Empirical absorption correction using spherical harmonics,
 implemented in SCALE3 ABSPACK scaling algorithm.
;

_exptl_special_details           
;
 ?
;

_diffrn_ambient_temperature      150(2)
_diffrn_radiation_wavelength     1.54178
_diffrn_radiation_type           'Cu K\a'
_diffrn_radiation_source         'SuperNova (Cu) X-ray Source'
_diffrn_radiation_monochromator  mirror
_diffrn_measurement_device_type  'SuperNova, Dual, Cu at zero, Atlas'
_diffrn_measurement_method       '\w scans'
_diffrn_detector_area_resol_mean 10.4102
_diffrn_reflns_number            127655
_diffrn_reflns_av_unetI/netI     0.0208
_diffrn_reflns_av_R_equivalents  0.0257
_diffrn_reflns_limit_h_min       -15
_diffrn_reflns_limit_h_max       11
_diffrn_reflns_limit_k_min       -29
_diffrn_reflns_limit_k_max       29
_diffrn_reflns_limit_l_min       -38
_diffrn_reflns_limit_l_max       38
_diffrn_reflns_theta_min         3.413
_diffrn_reflns_theta_max         76.146
_diffrn_reflns_theta_full        67.679
_diffrn_measured_fraction_theta_max 0.988
_diffrn_measured_fraction_theta_full 1.000
_diffrn_reflns_Laue_measured_fraction_max 0.988
_diffrn_reflns_Laue_measured_fraction_full 1.000
_diffrn_reflns_point_group_measured_fraction_max 0.988
_diffrn_reflns_point_group_measured_fraction_full 1.000
_reflns_number_total             36533
_reflns_number_gt                33010
_reflns_threshold_expression     'I > 2\s(I)'
_reflns_Friedel_coverage         0.000
_reflns_Friedel_fraction_max     .
_reflns_Friedel_fraction_full    .

_reflns_special_details          
;
 Reflections were merged by SHELXL according to the crystal
 class for the calculation of statistics and refinement.
 
 _reflns_Friedel_fraction is defined as the number of unique
 Friedel pairs measured divided by the number that would be
 possible theoretically, ignoring centric projections and
 systematic absences.
;

_computing_data_collection       
;
CrysAlisPro, Agilent Technologies,
Version 1.171.35.21 (release 20-01-2012 CrysAlis171 .NET)
(compiled Jan 23 2012,18:06:46)
;
_computing_cell_refinement       
;
CrysAlisPro, Agilent Technologies,
Version 1.171.35.21 (release 20-01-2012 CrysAlis171 .NET)
(compiled Jan 23 2012,18:06:46)
;
_computing_data_reduction        
;
CrysAlisPro, Agilent Technologies,
Version 1.171.35.21 (release 20-01-2012 CrysAlis171 .NET)
(compiled Jan 23 2012,18:06:46)
;
_computing_structure_solution    'SHELXS-97 (Sheldrick, 1990)'
_computing_structure_refinement  'SHELXL-2013 (Sheldrick, 2013)'
_computing_molecular_graphics    'WinGX (Farrugia, 2005)'
_computing_publication_material  'XCIF (Sheldrick, 2001)'

_refine_special_details          
;
 ?
;
_refine_ls_structure_factor_coef Fsqd
_refine_ls_matrix_type           full
_refine_ls_weighting_scheme      calc
_refine_ls_weighting_details     
'w=1/[\s^2^(Fo^2^)+(0.0643P)^2^+10.7958P] where P=(Fo^2^+2Fc^2^)/3'
_atom_sites_solution_primary     .
_atom_sites_solution_secondary   .
_atom_sites_solution_hydrogens   geom
_refine_ls_hydrogen_treatment    constr
_refine_ls_extinction_method     none
_refine_ls_extinction_coef       .
_refine_ls_number_reflns         36533
_refine_ls_number_parameters     2283
_refine_ls_number_restraints     31
_refine_ls_R_factor_all          0.0473
_refine_ls_R_factor_gt           0.0427
_refine_ls_wR_factor_ref         0.1209
_refine_ls_wR_factor_gt          0.1163
_refine_ls_goodness_of_fit_ref   1.025
_refine_ls_restrained_S_all      1.026
_refine_ls_shift/su_max          0.005
_refine_ls_shift/su_mean         0.000

loop_
_atom_site_label
_atom_site_type_symbol
_atom_site_fract_x
_atom_site_fract_y
_atom_site_fract_z
_atom_site_U_iso_or_equiv
_atom_site_adp_type
_atom_site_occupancy
_atom_site_site_symmetry_order
_atom_site_calc_flag
_atom_site_refinement_flags_posn
_atom_site_refinement_flags_adp
_atom_site_refinement_flags_occupancy
_atom_site_disorder_assembly
_atom_site_disorder_group
P1 P 0.35380(5) 0.68992(2) 0.00788(2) 0.02244(11) Uani 1 1 d . . . . .
P2 P 0.29090(4) 0.76467(2) 0.02985(2) 0.02147(11) Uani 1 1 d . . . . .
Br1 Br 0.51136(2) 0.78076(2) 0.05673(2) 0.03398(6) Uani 1 1 d . . . . .
Br2 Br 0.20208(2) 0.62570(2) -0.03304(2) 0.03401(7) Uani 1 1 d . . . . .
Br3 Br 0.10591(2) 0.73754(2) 0.00132(2) 0.02940(6) Uani 1 1 d . . . . .
C1 C 0.41612(17) 0.72501(9) -0.03951(7) 0.0193(4) Uani 1 1 d . . . . .
N1 N 0.50251(14) 0.70888(8) -0.05090(6) 0.0208(4) Uani 1 1 d . . . . .
C2 C 0.53929(18) 0.74127(10) -0.08518(8) 0.0249(4) Uani 1 1 d . . . . .
H2 H 0.5989 0.7385 -0.0991 0.030 Uiso 1 1 calc R U . . .
C3 C 0.47496(18) 0.77748(10) -0.09519(7) 0.0233(4) Uani 1 1 d . . . . .
H3 H 0.4811 0.8053 -0.1174 0.028 Uiso 1 1 calc R U . . .
N2 N 0.39833(14) 0.76686(8) -0.06723(6) 0.0196(3) Uani 1 1 d . . . . .
C4 C 0.54460(18) 0.66060(10) -0.03398(8) 0.0257(5) Uani 1 1 d . . . . .
C5 C 0.49029(19) 0.60366(11) -0.05274(9) 0.0297(5) Uani 1 1 d . . . . .
C6 C 0.5340(2) 0.55815(12) -0.03698(11) 0.0416(7) Uani 1 1 d . . . . .
H6 H 0.5005 0.5189 -0.0489 0.050 Uiso 1 1 calc R U . . .
C7 C 0.6250(3) 0.56905(15) -0.00442(12) 0.0497(8) Uani 1 1 d . . . . .
H7 H 0.6517 0.5371 0.0066 0.060 Uiso 1 1 calc R U . . .
C8 C 0.6772(2) 0.62554(15) 0.01223(11) 0.0430(7) Uani 1 1 d . . . . .
H8 H 0.7395 0.6321 0.0347 0.052 Uiso 1 1 calc R U . . .
C9 C 0.6411(2) 0.67379(12) -0.00306(9) 0.0327(5) Uani 1 1 d . . . . .
C10 C 0.3949(2) 0.59147(11) -0.09086(9) 0.0321(5) Uani 1 1 d . . . . .
H10 H 0.3569 0.6232 -0.0893 0.039 Uiso 1 1 calc R U . . .
C11 C 0.3100(3) 0.53213(13) -0.08880(13) 0.0485(8) Uani 1 1 d . . . . .
H11A H 0.3432 0.4999 -0.0928 0.073 Uiso 1 1 calc R U . . .
H11B H 0.2469 0.5285 -0.1121 0.073 Uiso 1 1 calc R U . . .
H11C H 0.2857 0.5299 -0.0602 0.073 Uiso 1 1 calc R U . . .
C12 C 0.4362(3) 0.59471(15) -0.13500(11) 0.0466(7) Uani 1 1 d . . . . .
H12A H 0.4883 0.6335 -0.1365 0.070 Uiso 1 1 calc R U . . .
H12B H 0.3739 0.5891 -0.1590 0.070 Uiso 1 1 calc R U . . .
H12C H 0.4729 0.5636 -0.1377 0.070 Uiso 1 1 calc R U . . .
C13 C 0.7119(2) 0.73638(14) 0.00961(10) 0.0408(6) Uani 1 1 d . . . . .
H13 H 0.6647 0.7639 0.0031 0.049 Uiso 1 1 calc R U . . .
C14 C 0.7639(3) 0.7461(2) 0.05818(12) 0.0603(9) Uani 1 1 d . . . . .
H14A H 0.7068 0.7322 0.0764 0.090 Uiso 1 1 calc R U . . .
H14B H 0.7993 0.7883 0.0651 0.090 Uiso 1 1 calc R U . . .
H14C H 0.8189 0.7240 0.0642 0.090 Uiso 1 1 calc R U . . .
C15 C 0.8026(2) 0.75166(16) -0.01903(12) 0.0502(8) Uani 1 1 d . . . . .
H15A H 0.8474 0.7925 -0.0118 0.075 Uiso 1 1 calc R U . . .
H15B H 0.7691 0.7474 -0.0501 0.075 Uiso 1 1 calc R U . . .
H15C H 0.8492 0.7248 -0.0134 0.075 Uiso 1 1 calc R U . . .
C16 C 0.30700(18) 0.79336(9) -0.07380(7) 0.0207(4) Uani 1 1 d . . . . .
C17 C 0.21432(19) 0.76405(10) -0.10399(8) 0.0247(4) Uani 1 1 d . . . . .
C18 C 0.1295(2) 0.79139(12) -0.11195(9) 0.0329(5) Uani 1 1 d . . . . .
H18 H 0.0641 0.7726 -0.1316 0.039 Uiso 1 1 calc R U . . .
C19 C 0.1400(2) 0.84531(13) -0.09156(10) 0.0377(6) Uani 1 1 d . . . . .
H19 H 0.0813 0.8631 -0.0972 0.045 Uiso 1 1 calc R U . . .
C20 C 0.2346(2) 0.87404(11) -0.06304(9) 0.0338(5) Uani 1 1 d . . . . .
H20 H 0.2400 0.9115 -0.0497 0.041 Uiso 1 1 calc R U . . .
C21 C 0.3223(2) 0.84908(10) -0.05349(7) 0.0248(4) Uani 1 1 d . . . . .
C22 C 0.2077(2) 0.70763(11) -0.12998(8) 0.0293(5) Uani 1 1 d . . . . .
H22 H 0.2591 0.6876 -0.1128 0.035 Uiso 1 1 calc R U . . .
C23 C 0.0929(2) 0.66393(13) -0.13778(11) 0.0413(6) Uani 1 1 d . . . . .
H23A H 0.0668 0.6562 -0.1096 0.062 Uiso 1 1 calc R U . . .
H23B H 0.0962 0.6268 -0.1514 0.062 Uiso 1 1 calc R U . . .
H23C H 0.0424 0.6808 -0.1573 0.062 Uiso 1 1 calc R U . . .
C24 C 0.2460(3) 0.72221(15) -0.17427(10) 0.0451(7) Uani 1 1 d . . . . .
H24A H 0.1946 0.7400 -0.1924 0.068 Uiso 1 1 calc R U . . .
H24B H 0.2482 0.6859 -0.1893 0.068 Uiso 1 1 calc R U . . .
H24C H 0.3195 0.7501 -0.1693 0.068 Uiso 1 1 calc R U . . .
C25 C 0.4304(2) 0.88245(10) -0.02566(8) 0.0280(5) Uani 1 1 d . . . . .
H25 H 0.4688 0.8529 -0.0135 0.034 Uiso 1 1 calc R U . . .
C26 C 0.4165(3) 0.91925(11) 0.01278(9) 0.0376(6) Uani 1 1 d . . . . .
H26A H 0.3895 0.9524 0.0016 0.056 Uiso 1 1 calc R U . . .
H26B H 0.4875 0.9345 0.0321 0.056 Uiso 1 1 calc R U . . .
H26C H 0.3636 0.8945 0.0294 0.056 Uiso 1 1 calc R U . . .
C27 C 0.5032(2) 0.92238(12) -0.05458(9) 0.0387(6) Uani 1 1 d . . . . .
H27A H 0.4680 0.9524 -0.0664 0.058 Uiso 1 1 calc R U . . .
H27B H 0.5134 0.8984 -0.0789 0.058 Uiso 1 1 calc R U . . .
H27C H 0.5749 0.9418 -0.0370 0.058 Uiso 1 1 calc R U . . .
C28 C 0.26887(17) 0.74204(10) 0.08640(7) 0.0222(4) Uani 1 1 d . . . . .
N3 N 0.27006(17) 0.78457(9) 0.11671(6) 0.0273(4) Uani 1 1 d . . . . .
C29 C 0.2309(2) 0.75845(12) 0.15274(8) 0.0372(6) Uani 1 1 d . . . . .
H29 H 0.2220 0.7783 0.1782 0.045 Uiso 1 1 calc R U . . .
C30 C 0.2074(2) 0.69963(12) 0.14534(8) 0.0351(6) Uani 1 1 d . . . . .
H30 H 0.1792 0.6703 0.1647 0.042 Uiso 1 1 calc R U . . .
N4 N 0.23156(16) 0.68960(9) 0.10443(6) 0.0251(4) Uani 1 1 d . . . . .
C31 C 0.3115(2) 0.84881(10) 0.11637(7) 0.0271(5) Uani 1 1 d . . . . .
C32 C 0.4211(2) 0.87464(11) 0.13654(8) 0.0312(5) Uani 1 1 d . . . . .
C33 C 0.4558(2) 0.93644(12) 0.13934(9) 0.0371(6) Uani 1 1 d . . . . .
H33 H 0.5295 0.9560 0.1520 0.045 Uiso 1 1 calc R U . . .
C34 C 0.3854(2) 0.96968(12) 0.12414(9) 0.0390(6) Uani 1 1 d . . . . .
H34 H 0.4112 1.0116 0.1265 0.047 Uiso 1 1 calc R U . . .
C35 C 0.2785(2) 0.94279(12) 0.10565(9) 0.0373(6) Uani 1 1 d . . . . .
H35 H 0.2312 0.9664 0.0955 0.045 Uiso 1 1 calc R U . . .
C36 C 0.2380(2) 0.88133(11) 0.10153(8) 0.0309(5) Uani 1 1 d . . . . .
C37 C 0.4969(2) 0.83985(13) 0.15791(9) 0.0404(6) Uani 1 1 d . . . . .
H37 H 0.4731 0.7993 0.1433 0.048 Uiso 1 1 calc R U . . .
C38 C 0.6170(3) 0.86799(17) 0.15317(13) 0.0582(9) Uani 1 1 d . . . . .
H38A H 0.6214 0.8765 0.1224 0.087 Uiso 1 1 calc R U . . .
H38B H 0.6607 0.8406 0.1626 0.087 Uiso 1 1 calc R U . . .
H38C H 0.6457 0.9048 0.1715 0.087 Uiso 1 1 calc R U . . .
C39 C 0.4879(4) 0.83399(18) 0.20695(11) 0.0621(10) Uani 1 1 d . . . . .
H39A H 0.5076 0.8734 0.2216 0.093 Uiso 1 1 calc R U . . .
H39B H 0.5380 0.8119 0.2206 0.093 Uiso 1 1 calc R U . . .
H39C H 0.4123 0.8129 0.2099 0.093 Uiso 1 1 calc R U . . .
C40 C 0.1165(2) 0.85405(13) 0.08434(10) 0.0381(6) Uani 1 1 d . . . . .
H40 H 0.1038 0.8105 0.0791 0.046 Uiso 1 1 calc R U . . .
C41 C 0.0791(3) 0.87942(15) 0.04095(11) 0.0510(8) Uani 1 1 d . . . . .
H41A H 0.0908 0.9221 0.0455 0.076 Uiso 1 1 calc R U . . .
H41B H 0.0009 0.8604 0.0308 0.076 Uiso 1 1 calc R U . . .
H41C H 0.1217 0.8720 0.0188 0.076 Uiso 1 1 calc R U . . .
C42 C 0.0493(3) 0.86387(19) 0.11917(13) 0.0593(9) Uani 1 1 d . . . . .
H42A H 0.0704 0.8449 0.1460 0.089 Uiso 1 1 calc R U . . .
H42B H -0.0291 0.8467 0.1081 0.089 Uiso 1 1 calc R U . . .
H42C H 0.0635 0.9064 0.1257 0.089 Uiso 1 1 calc R U . . .
C43 C 0.22142(19) 0.62939(10) 0.08893(7) 0.0244(4) Uani 1 1 d . . . . .
C44 C 0.3153(2) 0.60863(12) 0.09773(8) 0.0323(5) Uani 1 1 d . . . . .
C45 C 0.3018(2) 0.54968(13) 0.08627(10) 0.0396(6) Uani 1 1 d . . . . .
H45 H 0.3636 0.5342 0.0908 0.048 Uiso 1 1 calc R U . . .
C46 C 0.2001(3) 0.51315(13) 0.06842(10) 0.0401(6) Uani 1 1 d . . . . .
H46 H 0.1931 0.4730 0.0607 0.048 Uiso 1 1 calc R U . . .
C47 C 0.1085(2) 0.53407(12) 0.06155(9) 0.0349(5) Uani 1 1 d . . . . .
H47 H 0.0390 0.5080 0.0497 0.042 Uiso 1 1 calc R U . . .
C48 C 0.11694(19) 0.59330(10) 0.07186(8) 0.0263(5) Uani 1 1 d . . . . .
C49 C 0.4248(2) 0.64694(15) 0.12178(10) 0.0429(7) Uani 1 1 d . . . . .
H49 H 0.4283 0.6891 0.1161 0.051 Uiso 1 1 calc R U . . .
C50 C 0.5226(3) 0.6331(2) 0.10557(15) 0.0645(11) Uani 1 1 d . . . . .
H50A H 0.5908 0.6618 0.1193 0.097 Uiso 1 1 calc R U . . .
H50B H 0.5144 0.6354 0.0736 0.097 Uiso 1 1 calc R U . . .
H50C H 0.5252 0.5932 0.1135 0.097 Uiso 1 1 calc R U . . .
C51 C 0.4327(3) 0.6399(2) 0.17127(12) 0.0664(11) Uani 1 1 d . . . . .
H51A H 0.3720 0.6510 0.1816 0.100 Uiso 1 1 calc R U . . .
H51B H 0.5028 0.6656 0.1864 0.100 Uiso 1 1 calc R U . . .
H51C H 0.4285 0.5987 0.1776 0.100 Uiso 1 1 calc R U . . .
C52 C 0.0145(2) 0.61472(11) 0.06553(8) 0.0305(5) Uani 1 1 d . . . . .
H52 H 0.0377 0.6589 0.0667 0.037 Uiso 1 1 calc R U . . .
C53 C -0.0573(2) 0.59273(14) 0.02102(9) 0.0381(6) Uani 1 1 d . . . . .
H53A H -0.0112 0.5989 -0.0020 0.057 Uiso 1 1 calc R U . . .
H53B H -0.1125 0.6146 0.0149 0.057 Uiso 1 1 calc R U . . .
H53C H -0.0941 0.5505 0.0216 0.057 Uiso 1 1 calc R U . . .
C54 C -0.0519(2) 0.59484(15) 0.10267(10) 0.0437(7) Uani 1 1 d . . . . .
H54A H -0.0745 0.5516 0.1024 0.066 Uiso 1 1 calc R U . . .
H54B H -0.1172 0.6095 0.0984 0.066 Uiso 1 1 calc R U . . .
H54C H -0.0064 0.6108 0.1310 0.066 Uiso 1 1 calc R U . . .
P3 P 0.23034(5) 0.79400(2) 0.49493(2) 0.02352(11) Uani 1 1 d . . . . .
P4 P 0.24076(5) 0.75704(2) 0.42836(2) 0.02375(11) Uani 1 1 d . . . . .
Br4 Br 0.16201(2) 0.67397(2) 0.48433(2) 0.03284(6) Uani 1 1 d . . . . .
Br5 Br 0.29381(2) 0.89498(2) 0.49081(2) 0.03382(6) Uani 1 1 d . . . . .
Br6 Br 0.29780(2) 0.83824(2) 0.38822(2) 0.03565(7) Uani 1 1 d . . . . .
C55 C 0.36511(19) 0.79002(9) 0.52648(7) 0.0225(4) Uani 1 1 d . . . . .
N5 N 0.37441(17) 0.78759(8) 0.57075(6) 0.0252(4) Uani 1 1 d . . . . .
C56 C 0.4829(2) 0.79873(12) 0.58914(8) 0.0322(5) Uani 1 1 d . . . . .
H56 H 0.5114 0.8004 0.6196 0.039 Uiso 1 1 calc R U . . .
C57 C 0.5418(2) 0.80688(11) 0.55595(8) 0.0315(5) Uani 1 1 d . . . . .
H57 H 0.6194 0.8151 0.5587 0.038 Uiso 1 1 calc R U . . .
N6 N 0.46833(16) 0.80111(8) 0.51732(6) 0.0237(4) Uani 1 1 d . . . . .
C58 C 0.2863(2) 0.77098(11) 0.59684(8) 0.0298(5) Uani 1 1 d . . . . .
C59 C 0.2479(2) 0.71069(12) 0.60477(8) 0.0342(5) Uani 1 1 d . . . . .
C60 C 0.1652(3) 0.69621(14) 0.63048(10) 0.0444(7) Uani 1 1 d . . . . .
H60 H 0.1348 0.6559 0.6360 0.053 Uiso 1 1 calc R U . . .
C61 C 0.1265(3) 0.73924(16) 0.64814(11) 0.0513(8) Uani 1 1 d . . . . .
H61 H 0.0697 0.7281 0.6654 0.062 Uiso 1 1 calc R U . . .
C62 C 0.1694(3) 0.79807(15) 0.64094(10) 0.0466(7) Uani 1 1 d . . . . .
H62 H 0.1428 0.8270 0.6538 0.056 Uiso 1 1 calc R U . . .
C63 C 0.2514(2) 0.81582(12) 0.61506(8) 0.0355(6) Uani 1 1 d . . . . .
C64 C 0.2950(3) 0.66333(12) 0.58807(9) 0.0378(6) Uani 1 1 d . . . . .
H64 H 0.3201 0.6760 0.5597 0.045 Uiso 1 1 calc R U . . .
C65 C 0.2095(3) 0.60309(13) 0.57910(11) 0.0517(8) Uani 1 1 d . . . . .
H65A H 0.2369 0.5770 0.5617 0.078 Uiso 1 1 calc R U . . .
H65B H 0.1409 0.6082 0.5628 0.078 Uiso 1 1 calc R U . . .
H65C H 0.1958 0.5855 0.6071 0.078 Uiso 1 1 calc R U . . .
C66 C 0.3944(3) 0.65673(15) 0.61990(10) 0.0475(7) Uani 1 1 d . . . . .
H66A H 0.4483 0.6955 0.6265 0.071 Uiso 1 1 calc R U . . .
H66B H 0.4279 0.6297 0.6065 0.071 Uiso 1 1 calc R U . . .
H66C H 0.3709 0.6408 0.6471 0.071 Uiso 1 1 calc R U . . .
C67 C 0.3013(3) 0.88076(12) 0.60914(10) 0.0410(6) Uani 1 1 d . . . . .
H67 H 0.3425 0.8840 0.5839 0.049 Uiso 1 1 calc R U . . .
C68 C 0.2138(3) 0.91381(15) 0.59860(13) 0.0552(8) Uani 1 1 d . . . . .
H68A H 0.1586 0.8932 0.5738 0.083 Uiso 1 1 calc R U . . .
H68B H 0.2483 0.9541 0.5909 0.083 Uiso 1 1 calc R U . . .
H68C H 0.1784 0.9154 0.6243 0.083 Uiso 1 1 calc R U . . .
C69 C 0.3834(3) 0.90823(16) 0.65042(12) 0.0607(9) Uani 1 1 d . . . . .
H69A H 0.3447 0.9057 0.6756 0.091 Uiso 1 1 calc R U . . .
H69B H 0.4186 0.9498 0.6461 0.091 Uiso 1 1 calc R U . . .
H69C H 0.4395 0.8868 0.6560 0.091 Uiso 1 1 calc R U . . .
C70 C 0.50486(19) 0.80060(10) 0.47498(8) 0.0254(4) Uani 1 1 d . . . . .
C71 C 0.4943(2) 0.74500(11) 0.45467(8) 0.0296(5) Uani 1 1 d . . . . .
C72 C 0.5351(2) 0.74496(13) 0.41559(10) 0.0394(6) Uani 1 1 d . . . . .
H72 H 0.5270 0.7085 0.4002 0.047 Uiso 1 1 calc R U . . .
C73 C 0.5876(3) 0.79740(14) 0.39872(10) 0.0451(7) Uani 1 1 d . . . . .
H73 H 0.6145 0.7965 0.3718 0.054 Uiso 1 1 calc R U . . .
C74 C 0.6012(2) 0.85069(13) 0.42039(10) 0.0401(6) Uani 1 1 d . . . . .
H74 H 0.6393 0.8860 0.4086 0.048 Uiso 1 1 calc R U . . .
C75 C 0.5601(2) 0.85398(11) 0.45938(8) 0.0305(5) Uani 1 1 d . . . . .
C76 C 0.4459(2) 0.68721(11) 0.47532(9) 0.0323(5) Uani 1 1 d . . . . .
H76 H 0.3906 0.6941 0.4928 0.039 Uiso 1 1 calc R U . . .
C77 C 0.3867(3) 0.63670(12) 0.44143(11) 0.0418(6) Uani 1 1 d . . . . .
H77A H 0.3340 0.6495 0.4200 0.063 Uiso 1 1 calc R U . . .
H77B H 0.3477 0.6027 0.4562 0.063 Uiso 1 1 calc R U . . .
H77C H 0.4405 0.6254 0.4263 0.063 Uiso 1 1 calc R U . . .
C78 C 0.5356(3) 0.66996(13) 0.50728(10) 0.0422(6) Uani 1 1 d . . . . .
H78A H 0.5885 0.6603 0.4908 0.063 Uiso 1 1 calc R U . . .
H78B H 0.5019 0.6354 0.5229 0.063 Uiso 1 1 calc R U . . .
H78C H 0.5735 0.7031 0.5285 0.063 Uiso 1 1 calc R U . . .
C79 C 0.5799(2) 0.91390(11) 0.48275(9) 0.0361(6) Uani 1 1 d . . . . .
H79 H 0.5333 0.9089 0.5064 0.043 Uiso 1 1 calc R U . . .
C80 C 0.5478(3) 0.95857(12) 0.45144(10) 0.0429(7) Uani 1 1 d . . . . .
H80A H 0.5974 0.9671 0.4297 0.064 Uiso 1 1 calc R U . . .
H80B H 0.5534 0.9952 0.4682 0.064 Uiso 1 1 calc R U . . .
H80C H 0.4721 0.9421 0.4364 0.064 Uiso 1 1 calc R U . . .
C81 C 0.7009(3) 0.93696(15) 0.50457(12) 0.0538(8) Uani 1 1 d . . . . .
H81A H 0.7204 0.9076 0.5243 0.081 Uiso 1 1 calc R U . . .
H81B H 0.7116 0.9741 0.5215 0.081 Uiso 1 1 calc R U . . .
H81C H 0.7478 0.9439 0.4819 0.081 Uiso 1 1 calc R U . . .
C82 C 0.09469(19) 0.74322(10) 0.40198(8) 0.0251(4) Uani 1 1 d . . . . .
N7 N 0.05481(18) 0.70070(9) 0.36896(7) 0.0300(4) Uani 1 1 d . . . . .
C83 C -0.0464(2) 0.70460(14) 0.34846(10) 0.0434(7) Uani 1 1 d . . . . .
H83 H -0.0918 0.6801 0.3243 0.052 Uiso 1 1 calc R U . . .
C84 C -0.0688(2) 0.74918(14) 0.36880(10) 0.0446(7) Uani 1 1 d . . . . .
H84 H -0.1331 0.7622 0.3616 0.053 Uiso 1 1 calc R U . . .
N8 N 0.01787(17) 0.77283(10) 0.40205(7) 0.0296(4) Uani 1 1 d . . . . .
C85 C 0.1049(2) 0.65446(11) 0.35837(8) 0.0335(5) Uani 1 1 d . . . . .
C86 C 0.0699(3) 0.59936(12) 0.37633(10) 0.0426(7) Uani 1 1 d . . . . .
C87 C 0.1228(3) 0.55735(13) 0.36683(11) 0.0544(9) Uani 1 1 d . . . . .
H87 H 0.1026 0.5195 0.3786 0.065 Uiso 1 1 calc R U . . .
C88 C 0.2032(4) 0.56913(15) 0.34093(11) 0.0562(9) Uani 1 1 d . . . . .
H88 H 0.2402 0.5403 0.3362 0.067 Uiso 1 1 calc R U . . .
C89 C 0.2303(3) 0.62239(15) 0.32183(10) 0.0476(7) Uani 1 1 d . . . . .
H89 H 0.2837 0.6292 0.3029 0.057 Uiso 1 1 calc R U . . .
C90 C 0.1810(2) 0.66666(12) 0.32952(9) 0.0361(6) Uani 1 1 d . . . . .
C91 C -0.0269(3) 0.58344(14) 0.40090(12) 0.0542(8) Uani 1 1 d . . . . .
H91 H -0.0339 0.6206 0.4146 0.065 Uiso 1 1 calc R U . . .
C92 C -0.0132(4) 0.54067(16) 0.43744(14) 0.0755(13) Uani 1 1 d . . . . .
H92A H -0.0169 0.5020 0.4242 0.113 Uiso 1 1 calc R U . . .
H92B H -0.0720 0.5364 0.4550 0.113 Uiso 1 1 calc R U . . .
H92C H 0.0582 0.5564 0.4564 0.113 Uiso 1 1 calc R U . . .
C93 C -0.1329(4) 0.55563(19) 0.36824(16) 0.0782(13) Uani 1 1 d . . . . .
H93A H -0.1433 0.5836 0.3457 0.117 Uiso 1 1 calc R U . . .
H93B H -0.1957 0.5463 0.3839 0.117 Uiso 1 1 calc R U . . .
H93C H -0.1272 0.5193 0.3543 0.117 Uiso 1 1 calc R U . . .
C94 C 0.1996(3) 0.72093(13) 0.30287(9) 0.0413(6) Uani 1 1 d . . . . .
H94 H 0.1748 0.7515 0.3179 0.050 Uiso 1 1 calc R U . . .
C95 C 0.3187(3) 0.74747(17) 0.29792(15) 0.0628(10) Uani 1 1 d . . . . .
H95A H 0.3649 0.7542 0.3270 0.094 Uiso 1 1 calc R U . . .
H95B H 0.3263 0.7851 0.2837 0.094 Uiso 1 1 calc R U . . .
H95C H 0.3419 0.7202 0.2799 0.094 Uiso 1 1 calc R U . . .
C96 C 0.1260(4) 0.70382(17) 0.25760(10) 0.0595(10) Uani 1 1 d . . . . .
H96A H 0.1469 0.6726 0.2428 0.089 Uiso 1 1 calc R U . . .
H96B H 0.1352 0.7385 0.2397 0.089 Uiso 1 1 calc R U . . .
H96C H 0.0490 0.6895 0.2615 0.089 Uiso 1 1 calc R U . . .
C97 C 0.0133(2) 0.81949(12) 0.43270(8) 0.0311(5) Uani 1 1 d . . . . .
C98 C -0.0245(2) 0.80223(13) 0.47219(9) 0.0360(6) Uani 1 1 d . . . . .
C99 C -0.0331(3) 0.84749(15) 0.50007(10) 0.0456(7) Uani 1 1 d . . . . .
H99 H -0.0562 0.8381 0.5276 0.055 Uiso 1 1 calc R U . . .
C100 C -0.0086(3) 0.90541(15) 0.48836(11) 0.0492(7) Uani 1 1 d . . . . .
H100 H -0.0142 0.9354 0.5080 0.059 Uiso 1 1 calc R U . . .
C101 C 0.0237(3) 0.92021(14) 0.44863(10) 0.0440(7) Uani 1 1 d . . . . .
H101 H 0.0384 0.9603 0.4409 0.053 Uiso 1 1 calc R U . . .
C102 C 0.0353(2) 0.87763(12) 0.41943(9) 0.0352(6) Uani 1 1 d . . . . .
C103 C -0.0645(2) 0.73836(14) 0.48310(11) 0.0435(7) Uani 1 1 d . . . . .
H103 H -0.0261 0.7150 0.4672 0.052 Uiso 1 1 calc R U . . .
C104 C -0.0400(3) 0.72845(17) 0.53230(12) 0.0563(9) Uani 1 1 d . . . . .
H10A H 0.0374 0.7481 0.5437 0.084 Uiso 1 1 calc R U . . .
H10B H -0.0551 0.6860 0.5366 0.084 Uiso 1 1 calc R U . . .
H10C H -0.0868 0.7450 0.5480 0.084 Uiso 1 1 calc R U . . .
C105 C -0.1882(3) 0.7153(2) 0.46579(17) 0.0737(12) Uani 1 1 d . . . . .
H10D H -0.2279 0.7375 0.4809 0.111 Uiso 1 1 calc R U . . .
H10E H -0.2137 0.6733 0.4714 0.111 Uiso 1 1 calc R U . . .
H10F H -0.2021 0.7205 0.4341 0.111 Uiso 1 1 calc R U . . .
C106 C 0.0648(3) 0.89588(14) 0.37490(9) 0.0434(7) Uani 1 1 d . . . . .
H106 H 0.0858 0.8628 0.3612 0.052 Uiso 1 1 calc R U . . .
C107 C 0.1617(4) 0.95173(15) 0.37797(12) 0.0575(9) Uani 1 1 d . . . . .
H10G H 0.1833 0.9587 0.3490 0.086 Uiso 1 1 calc R U . . .
H10H H 0.2239 0.9465 0.3989 0.086 Uiso 1 1 calc R U . . .
H10I H 0.1397 0.9857 0.3880 0.086 Uiso 1 1 calc R U . . .
C108 C -0.0354(4) 0.9058(2) 0.34516(12) 0.0686(12) Uani 1 1 d . . . . .
H10J H -0.0968 0.8699 0.3429 0.103 Uiso 1 1 calc R U . . .
H10K H -0.0174 0.9151 0.3159 0.103 Uiso 1 1 calc R U . . .
H10L H -0.0562 0.9387 0.3577 0.103 Uiso 1 1 calc R U . . .
B201 B 0.9697(2) 0.03137(11) 0.21859(8) 0.0211(5) Uani 1 1 d . . . . .
C201 C 1.03654(17) 0.09069(10) 0.25013(7) 0.0223(4) Uani 1 1 d . . . . .
C202 C 1.0709(2) 0.08733(11) 0.29510(8) 0.0274(5) Uani 1 1 d . . . . .
H202 H 1.0637 0.0495 0.3068 0.033 Uiso 1 1 calc R U . . .
C203 C 1.1154(2) 0.13769(12) 0.32337(8) 0.0318(5) Uani 1 1 d . . . . .
C204 C 1.1278(2) 0.19358(11) 0.30773(9) 0.0319(5) Uani 1 1 d . . . . .
H204 H 1.1588 0.2279 0.3269 0.038 Uiso 1 1 calc R U . . .
C205 C 1.09389(19) 0.19824(10) 0.26323(8) 0.0279(5) Uani 1 1 d . . . . .
C206 C 1.04889(18) 0.14790(10) 0.23510(8) 0.0246(4) Uani 1 1 d . . . . .
H206 H 1.0259 0.1525 0.2048 0.030 Uiso 1 1 calc R U . . .
C207 C 1.1525(3) 0.13020(14) 0.37107(10) 0.0470(7) Uani 1 1 d . . . . .
C208 C 1.1035(2) 0.25796(12) 0.24559(10) 0.0389(6) Uani 1 1 d . . . . .
C209 C 0.84342(18) 0.02048(10) 0.22775(7) 0.0216(4) Uani 1 1 d . . . . .
C210 C 0.77686(18) 0.05487(10) 0.20844(7) 0.0239(4) Uani 1 1 d . . . . .
H210 H 0.8016 0.0809 0.1865 0.029 Uiso 1 1 calc R U . . .
C211 C 0.67503(19) 0.05189(10) 0.22055(7) 0.0249(4) Uani 1 1 d . . . . .
C212 C 0.63405(18) 0.01329(10) 0.25127(8) 0.0260(5) Uani 1 1 d . . . . .
H212 H 0.5638 0.0105 0.2588 0.031 Uiso 1 1 calc R U . . .
C213 C 0.69882(19) -0.02122(10) 0.27080(7) 0.0251(4) Uani 1 1 d . . . . .
C214 C 0.80174(18) -0.01685(10) 0.25960(7) 0.0241(4) Uani 1 1 d . . . . .
H214 H 0.8451 -0.0401 0.2742 0.029 Uiso 1 1 calc R U . . .
C215 C 0.6137(2) 0.09457(12) 0.20227(9) 0.0354(6) Uani 1 1 d . . . . .
C216 C 0.6617(2) -0.06231(12) 0.30559(8) 0.0316(5) Uani 1 1 d . . . . .
C217 C 0.98204(18) 0.03938(10) 0.16683(7) 0.0220(4) Uani 1 1 d . . . . .
C218 C 1.08008(19) 0.07157(10) 0.15441(8) 0.0258(4) Uani 1 1 d . . . . .
H218 H 1.1374 0.0936 0.1765 0.031 Uiso 1 1 calc R U . . .
C219 C 1.0973(2) 0.07270(11) 0.11083(8) 0.0291(5) Uani 1 1 d . . . . .
C220 C 1.0159(2) 0.04029(11) 0.07778(8) 0.0313(5) Uani 1 1 d . . . . .
H220 H 1.0271 0.0407 0.0481 0.038 Uiso 1 1 calc R U . . .
C221 C 0.9182(2) 0.00750(11) 0.08926(8) 0.0288(5) Uani 1 1 d . . . . .
C222 C 0.90079(19) 0.00745(10) 0.13283(7) 0.0245(4) Uani 1 1 d . . . . .
H222 H 0.8321 -0.0148 0.1396 0.029 Uiso 1 1 calc R U . . .
C223 C 1.2046(3) 0.10942(13) 0.10069(10) 0.0426(7) Uani 1 1 d . . . . .
C224 C 0.8300(2) -0.02988(13) 0.05482(9) 0.0374(6) Uani 1 1 d . . . . .
C225 C 1.01794(18) -0.02536(10) 0.23030(7) 0.0223(4) Uani 1 1 d . . . . .
C226 C 1.13020(19) -0.01897(10) 0.24427(8) 0.0260(5) Uani 1 1 d . . . . .
H226 H 1.1793 0.0196 0.2491 0.031 Uiso 1 1 calc R U . . .
C227 C 1.1718(2) -0.06770(12) 0.25125(9) 0.0306(5) Uani 1 1 d . . . . .
C228 C 1.1027(2) -0.12463(12) 0.24542(9) 0.0346(5) Uani 1 1 d . . . . .
H228 H 1.1305 -0.1578 0.2514 0.041 Uiso 1 1 calc R U . . .
C229 C 0.9919(2) -0.13196(11) 0.23057(9) 0.0328(5) Uani 1 1 d . . . . .
C230 C 0.95096(19) -0.08359(10) 0.22246(8) 0.0262(5) Uani 1 1 d . . . . .
H230 H 0.8751 -0.0901 0.2112 0.031 Uiso 1 1 calc R U . . .
C231 C 1.2927(2) -0.05915(14) 0.26452(11) 0.0431(7) Uani 1 1 d . . . . .
C232 C 0.9168(3) -0.19334(13) 0.22424(13) 0.0510(8) Uani 1 1 d . . . . .
F1A F 1.1807(3) 0.18037(10) 0.39564(7) 0.0853(9) Uani 1 1 d . . . . .
F1B F 1.24163(19) 0.11033(11) 0.37762(7) 0.0698(6) Uani 1 1 d . . . . .
F1C F 1.0780(2) 0.09063(11) 0.38886(6) 0.0711(6) Uani 1 1 d . . . . .
F2A F 1.1892(2) 0.29933(9) 0.26628(10) 0.0666(8) Uani 0.874(4) 1 d D . P A 1
F2B F 1.0154(2) 0.27641(13) 0.24840(14) 0.0820(10) Uani 0.874(4) 1 d D . P A 1
F2C F 1.1123(3) 0.25994(10) 0.20334(8) 0.0725(9) Uani 0.874(4) 1 d D . P A 1
F2E F 1.0275(17) 0.2624(7) 0.2186(8) 0.0666(8) Uani 0.126(4) 1 d D . P A 2
F2D F 1.120(2) 0.2998(7) 0.2759(5) 0.0725(9) Uani 0.126(4) 1 d D . P A 2
F2F F 1.1894(18) 0.2712(9) 0.2238(9) 0.0820(10) Uani 0.126(4) 1 d D . P A 2
F3A F 0.50770(14) 0.07793(9) 0.20601(8) 0.0593(5) Uani 1 1 d . . . . .
F3B F 0.61635(19) 0.10234(12) 0.15980(7) 0.0676(6) Uani 1 1 d . . . . .
F3C F 0.65526(18) 0.14774(8) 0.22288(8) 0.0643(6) Uani 1 1 d . . . . .
F4A F 0.55733(14) -0.06918(10) 0.30948(7) 0.0571(5) Uani 1 1 d . . . . .
F4B F 0.72139(16) -0.04328(8) 0.34541(5) 0.0508(5) Uani 1 1 d . . . . .
F4C F 0.67294(15) -0.11627(7) 0.29856(6) 0.0452(4) Uani 1 1 d . . . . .
F5A F 1.2133(2) 0.10756(13) 0.05879(8) 0.0881(9) Uani 1 1 d . . . . .
F5B F 1.29049(17) 0.09439(12) 0.12320(10) 0.0802(8) Uani 1 1 d . . . . .
F5C F 1.22364(19) 0.16612(9) 0.11247(9) 0.0694(6) Uani 1 1 d . . . . .
F6A F 0.8357(2) -0.01025(13) 0.01473(7) 0.0925(9) Uani 1 1 d . . . . .
F6B F 0.72944(16) -0.03008(11) 0.06053(7) 0.0633(6) Uani 1 1 d . . . . .
F6C F 0.8305(2) -0.08528(10) 0.05371(10) 0.0908(10) Uani 1 1 d . . . . .
F7A F 1.3466(2) -0.00707(16) 0.2850(2) 0.1085(19) Uani 0.766(4) 1 d D . P B 1
F7B F 1.3417(3) -0.0631(3) 0.23138(13) 0.130(2) Uani 0.766(4) 1 d D . P B 1
F7C F 1.3163(2) -0.09798(18) 0.29186(14) 0.0867(14) Uani 0.766(4) 1 d D . P B 1
F7D F 1.3461(9) -0.0156(6) 0.2491(7) 0.1085(19) Uani 0.234(4) 1 d D . P B 2
F7E F 1.3210(10) -0.1037(9) 0.2473(5) 0.130(2) Uani 0.234(4) 1 d D . P B 2
F7F F 1.3241(8) -0.0584(6) 0.3052(5) 0.0867(14) Uani 0.234(4) 1 d D . P B 2
F8A F 0.8168(3) -0.19674(13) 0.2092(3) 0.168(3) Uani 0.830(3) 1 d D U P C 1
F8B F 0.9196(3) -0.22277(12) 0.26076(11) 0.0777(9) Uani 0.830(3) 1 d D . P C 1
F8C F 0.9534(3) -0.22787(11) 0.19793(11) 0.0818(10) Uani 0.830(3) 1 d D . P C 1
F8D F 0.8393(13) -0.1990(6) 0.2507(9) 0.168(3) Uani 0.170(3) 1 d D . P C 2
F8E F 0.9503(13) -0.2355(6) 0.2334(6) 0.0777(9) Uani 0.170(3) 1 d D . P C 2
F8F F 0.8590(18) -0.2042(6) 0.1851(6) 0.0818(10) Uani 0.170(3) 1 d D . P C 2
B301 B 0.4809(2) 0.46330(11) 0.27054(9) 0.0257(5) Uani 1 1 d . . . . .
C301 C 0.37146(19) 0.45074(10) 0.23226(8) 0.0261(5) Uani 1 1 d . . . . .
C302 C 0.2957(2) 0.48387(10) 0.23286(8) 0.0281(5) Uani 1 1 d . . . . .
H302 H 0.3079 0.5128 0.2561 0.034 Uiso 1 1 calc R U . . .
C303 C 0.2033(2) 0.47584(11) 0.20068(9) 0.0294(5) Uani 1 1 d . . . . .
C304 C 0.1820(2) 0.43432(11) 0.16601(9) 0.0308(5) Uani 1 1 d . . . . .
H304 H 0.1189 0.4287 0.1440 0.037 Uiso 1 1 calc R U . . .
C305 C 0.2558(2) 0.40122(11) 0.16456(8) 0.0300(5) Uani 1 1 d . . . . .
C306 C 0.3487(2) 0.40957(11) 0.19676(8) 0.0280(5) Uani 1 1 d . . . . .
H306 H 0.3982 0.3865 0.1945 0.034 Uiso 1 1 calc R U . . .
C307 C 0.1264(2) 0.51316(12) 0.20326(10) 0.0370(6) Uani 1 1 d . . . . .
C308 C 0.2370(2) 0.35697(13) 0.12693(9) 0.0380(6) Uani 1 1 d . . . . .
C309 C 0.55844(19) 0.52940(10) 0.26228(8) 0.0256(4) Uani 1 1 d . . . . .
C310 C 0.6289(2) 0.53810(11) 0.23096(8) 0.0280(5) Uani 1 1 d . . . . .
H310 H 0.6296 0.5051 0.2132 0.034 Uiso 1 1 calc R U . . .
C311 C 0.6978(2) 0.59330(11) 0.22505(8) 0.0304(5) Uani 1 1 d . . . . .
C312 C 0.6957(2) 0.64331(11) 0.24845(8) 0.0308(5) Uani 1 1 d . . . . .
H312 H 0.7428 0.6810 0.2445 0.037 Uiso 1 1 calc R U . . .
C313 C 0.6224(2) 0.63629(11) 0.27784(8) 0.0292(5) Uani 1 1 d . . . . .
C314 C 0.5559(2) 0.58072(11) 0.28471(8) 0.0276(5) Uani 1 1 d . . . . .
H314 H 0.5071 0.5776 0.3053 0.033 Uiso 1 1 calc R U . . .
C315 C 0.7775(2) 0.59865(13) 0.19362(10) 0.0405(6) Uani 1 1 d . . . . .
C316 C 0.6165(3) 0.68891(12) 0.30364(11) 0.0431(7) Uani 1 1 d . . . . .
C317 C 0.5466(2) 0.41242(10) 0.26898(8) 0.0264(5) Uani 1 1 d . . . . .
C318 C 0.6603(2) 0.42423(11) 0.27211(8) 0.0289(5) Uani 1 1 d . . . . .
H318 H 0.7037 0.4642 0.2753 0.035 Uiso 1 1 calc R U . . .
C319 C 0.7127(2) 0.37973(12) 0.27071(8) 0.0310(5) Uani 1 1 d . . . . .
C320 C 0.6542(2) 0.32064(12) 0.26727(9) 0.0348(5) Uani 1 1 d . . . . .
H320 H 0.6897 0.2902 0.2661 0.042 Uiso 1 1 calc R U . . .
C321 C 0.5409(2) 0.30782(12) 0.26568(9) 0.0353(6) Uani 1 1 d . . . . .
C322 C 0.4886(2) 0.35207(11) 0.26660(8) 0.0304(5) Uani 1 1 d . . . . .
H322 H 0.4112 0.3414 0.2656 0.037 Uiso 1 1 calc R U . . .
C323 C 0.8346(2) 0.39775(14) 0.27134(9) 0.0392(6) Uani 1 1 d . . . . .
C324 C 0.4750(3) 0.24411(14) 0.26305(14) 0.0520(8) Uani 1 1 d . . . . .
C325 C 0.4469(2) 0.46133(10) 0.31977(8) 0.0276(5) Uani 1 1 d . . . . .
C326 C 0.5239(2) 0.48875(11) 0.35649(8) 0.0317(5) Uani 1 1 d . . . . .
H326 H 0.5962 0.5092 0.3524 0.038 Uiso 1 1 calc R U . . .
C327 C 0.4980(3) 0.48699(12) 0.39869(9) 0.0369(6) Uani 1 1 d . . . . .
C328 C 0.3953(3) 0.45559(12) 0.40638(10) 0.0425(7) Uani 1 1 d . . . . .
H328 H 0.3779 0.4539 0.4352 0.051 Uiso 1 1 calc R U . . .
C329 C 0.3183(3) 0.42669(12) 0.37088(10) 0.0398(6) Uani 1 1 d . . . . .
C330 C 0.3435(2) 0.42987(11) 0.32842(9) 0.0326(5) Uani 1 1 d . . . . .
H330 H 0.2888 0.4100 0.3047 0.039 Uiso 1 1 calc R U . . .
C331 C 0.5831(3) 0.51871(16) 0.43624(10) 0.0522(8) Uani 1 1 d . . . . .
C332 C 0.2067(3) 0.39030(16) 0.37776(13) 0.0599(10) Uani 1 1 d . . . . .
F9A F 0.09622(17) 0.51371(11) 0.24245(7) 0.0628(6) Uani 1 1 d . . . . .
F9B F 0.03298(16) 0.49562(10) 0.17490(7) 0.0605(5) Uani 1 1 d . . . . .
F9C F 0.17187(19) 0.56981(9) 0.19623(11) 0.0840(9) Uani 1 1 d . . . . .
F10A F 0.2846(2) 0.31256(10) 0.13754(8) 0.0531(6) Uani 0.839(3) 1 d D . P D 1
F10C F 0.13404(18) 0.33056(16) 0.11260(11) 0.0804(12) Uani 0.839(3) 1 d D . P D
1
F10B F 0.2845(3) 0.38137(12) 0.09376(8) 0.0608(7) Uani 0.839(3) 1 d . . P D 1
F10E F 0.1609(11) 0.3692(6) 0.0899(4) 0.0531(6) Uani 0.161(3) 1 d D . P D 2
F10D F 0.3160(9) 0.3541(9) 0.1101(6) 0.0804(12) Uani 0.161(3) 1 d D . P D 2
F10F F 0.1864(14) 0.3070(6) 0.1343(4) 0.0608(7) Uani 0.161(3) 1 d . . P D 2
F11A F 0.8601(6) 0.6437(3) 0.2002(3) 0.109(2) Uani 0.559(3) 1 d D . P E 1
F11B F 0.7321(4) 0.5966(4) 0.15268(15) 0.0918(19) Uani 0.559(3) 1 d D . P E 1
F11C F 0.8186(4) 0.5513(2) 0.19229(19) 0.0666(10) Uani 0.559(3) 1 d D . P E 1
F11D F 0.7886(6) 0.6516(3) 0.1730(2) 0.0666(10) Uani 0.441(3) 1 d D . P E 2
F11E F 0.7478(8) 0.5609(3) 0.1629(3) 0.109(2) Uani 0.441(3) 1 d D . P E 2
F11F F 0.8727(5) 0.6025(5) 0.21381(18) 0.0918(19) Uani 0.441(3) 1 d D . P E 2
F12A F 0.6809(5) 0.73929(13) 0.29489(18) 0.099(2) Uani 0.700(3) 1 d D . P F 1
F12B F 0.6622(4) 0.68580(17) 0.34804(11) 0.0699(9) Uani 0.700(3) 1 d D . P F 1
F12C F 0.5217(3) 0.6911(2) 0.30716(19) 0.0913(19) Uani 0.700(3) 1 d D . P F 1
F12D F 0.6964(6) 0.7192(5) 0.3235(5) 0.0913(19) Uani 0.300(3) 1 d D . P F 2
F12E F 0.5329(12) 0.6799(4) 0.3234(5) 0.099(2) Uani 0.300(3) 1 d D . P F 2
F12F F 0.5785(9) 0.7281(4) 0.2724(2) 0.0699(9) Uani 0.300(3) 1 d D . P F 2
F13A F 0.86017(15) 0.42724(10) 0.23597(7) 0.0581(5) Uani 1 1 d . . . . .
F13B F 0.87762(14) 0.35206(9) 0.27164(6) 0.0476(4) Uani 1 1 d . . . . .
F13C F 0.88882(15) 0.43253(10) 0.30688(7) 0.0585(5) Uani 1 1 d . . . . .
F14A F 0.3793(4) 0.23499(15) 0.2729(4) 0.144(4) Uani 0.695(4) 1 d D . P G 1
F14B F 0.5241(5) 0.21039(17) 0.28888(19) 0.0896(14) Uani 0.695(4) 1 d D . P G 1
F14C F 0.4659(6) 0.21882(18) 0.22366(15) 0.1002(18) Uani 0.695(4) 1 d D . P G 1
F14D F 0.4272(13) 0.2309(5) 0.2997(4) 0.1002(18) Uani 0.305(4) 1 d D . P G 2
F14E F 0.5227(11) 0.2075(4) 0.2595(9) 0.144(4) Uani 0.305(4) 1 d D . P G 2
F14F F 0.3849(11) 0.2334(4) 0.2343(4) 0.0896(14) Uani 0.305(4) 1 d D . P G 2
F15A F 0.6380(4) 0.57282(19) 0.42428(10) 0.0809(15) Uani 0.749(6) 1 d D . P H 1
F15B F 0.6498(5) 0.4910(3) 0.45131(19) 0.113(2) Uani 0.749(6) 1 d D . P H 1
F15C F 0.5385(4) 0.53598(19) 0.46854(11) 0.0666(10) Uani 0.749(6) 1 d D . P H 1
F15D F 0.6848(9) 0.5428(6) 0.4276(3) 0.0666(10) Uani 0.251(6) 1 d D . P H 2
F15E F 0.6140(12) 0.4754(6) 0.4665(4) 0.0809(15) Uani 0.251(6) 1 d D . P H 2
F15F F 0.5615(15) 0.5512(9) 0.4614(6) 0.113(2) Uani 0.251(6) 1 d D . P H 2
F16A F 0.1252(2) 0.3959(2) 0.34611(14) 0.1050(14) Uani 0.883(4) 1 d D . P I 1
F16B F 0.1776(3) 0.40552(18) 0.41457(13) 0.1020(15) Uani 0.883(4) 1 d D . P I 1
F16C F 0.1973(3) 0.33420(11) 0.37831(16) 0.0933(12) Uani 0.883(4) 1 d D . P I 1
F16D F 0.149(2) 0.4157(9) 0.3849(13) 0.0933(12) Uani 0.117(4) 1 d D . P I 2
F16E F 0.2295(17) 0.3647(16) 0.4193(9) 0.1050(14) Uani 0.117(4) 1 d D . P I 2
F16F F 0.168(3) 0.3502(15) 0.3506(10) 0.1020(15) Uani 0.117(4) 1 d D . P I 2

loop_
_atom_site_aniso_label
_atom_site_aniso_U_11
_atom_site_aniso_U_22
_atom_site_aniso_U_33
_atom_site_aniso_U_23
_atom_site_aniso_U_13
_atom_site_aniso_U_12
P1 0.0226(3) 0.0245(3) 0.0215(3) 0.0030(2) 0.0080(2) 0.0061(2)
P2 0.0217(2) 0.0239(3) 0.0185(2) 0.0005(2) 0.0058(2) 0.0042(2)
Br1 0.02581(12) 0.04292(15) 0.02928(13) -0.00100(11) 0.00229(9) 0.00419(10)
Br2 0.03100(13) 0.03401(13) 0.03265(13) -0.00694(10) 0.01383(10) -0.00299(10)
Br3 0.02226(11) 0.03965(14) 0.02591(12) 0.00024(10) 0.00313(9) 0.00843(10)
C1 0.0163(9) 0.0205(10) 0.0205(10) -0.0007(8) 0.0046(8) 0.0030(8)
N1 0.0170(8) 0.0222(9) 0.0236(9) 0.0019(7) 0.0055(7) 0.0050(7)
C2 0.0225(10) 0.0252(11) 0.0273(11) 0.0013(9) 0.0117(9) 0.0029(8)
C3 0.0232(10) 0.0231(10) 0.0234(11) 0.0010(8) 0.0098(8) 0.0025(8)
N2 0.0189(8) 0.0203(8) 0.0197(8) 0.0003(7) 0.0056(7) 0.0041(7)
C4 0.0209(10) 0.0278(11) 0.0328(12) 0.0068(9) 0.0108(9) 0.0102(9)
C5 0.0235(11) 0.0256(11) 0.0436(14) 0.0074(10) 0.0154(10) 0.0069(9)
C6 0.0350(14) 0.0286(13) 0.068(2) 0.0150(13) 0.0227(13) 0.0117(11)
C7 0.0382(15) 0.0512(18) 0.074(2) 0.0324(16) 0.0243(15) 0.0263(14)
C8 0.0276(13) 0.0567(18) 0.0505(17) 0.0182(14) 0.0086(12) 0.0199(13)
C9 0.0215(11) 0.0427(14) 0.0370(13) 0.0072(11) 0.0079(10) 0.0126(10)
C10 0.0278(12) 0.0241(11) 0.0437(15) -0.0048(10) 0.0101(10) 0.0035(9)
C11 0.0375(15) 0.0286(13) 0.075(2) -0.0055(14) 0.0111(15) 0.0011(12)
C12 0.0462(16) 0.0482(17) 0.0461(17) -0.0114(13) 0.0137(13) 0.0112(13)
C13 0.0220(12) 0.0517(17) 0.0452(16) -0.0038(13) -0.0016(11) 0.0086(11)
C14 0.0350(16) 0.087(3) 0.053(2) -0.0049(18) -0.0067(14) 0.0136(17)
C15 0.0270(13) 0.0553(19) 0.064(2) 0.0052(16) 0.0078(13) 0.0040(13)
C16 0.0220(10) 0.0218(10) 0.0209(10) 0.0038(8) 0.0071(8) 0.0083(8)
C17 0.0252(11) 0.0255(11) 0.0237(11) 0.0028(9) 0.0042(9) 0.0073(9)
C18 0.0278(12) 0.0398(14) 0.0318(13) 0.0025(10) -0.0008(10) 0.0137(10)
C19 0.0382(14) 0.0398(14) 0.0420(15) 0.0059(12) 0.0045(11) 0.0238(12)
C20 0.0441(14) 0.0277(12) 0.0350(13) 0.0005(10) 0.0077(11) 0.0183(11)
C21 0.0309(11) 0.0220(10) 0.0231(11) 0.0027(8) 0.0089(9) 0.0076(9)
C22 0.0267(11) 0.0282(12) 0.0302(12) -0.0046(9) 0.0016(9) 0.0049(9)
C23 0.0305(13) 0.0346(14) 0.0501(17) -0.0031(12) -0.0034(12) 0.0004(11)
C24 0.0476(16) 0.0510(17) 0.0302(14) -0.0105(12) 0.0076(12) 0.0020(13)
C25 0.0347(12) 0.0213(10) 0.0260(11) -0.0023(9) 0.0065(9) 0.0036(9)
C26 0.0527(16) 0.0263(12) 0.0303(13) -0.0062(10) 0.0124(12) 0.0023(11)
C27 0.0450(15) 0.0301(13) 0.0369(14) -0.0056(11) 0.0163(12) -0.0021(11)
C28 0.0188(10) 0.0253(10) 0.0196(10) -0.0013(8) 0.0038(8) 0.0010(8)
N3 0.0312(10) 0.0259(10) 0.0205(9) -0.0026(7) 0.0083(8) -0.0012(8)
C29 0.0524(16) 0.0347(13) 0.0193(11) -0.0027(10) 0.0141(11) -0.0010(12)
C30 0.0465(15) 0.0322(13) 0.0217(11) -0.0002(9) 0.0134(10) -0.0019(11)
N4 0.0265(9) 0.0261(9) 0.0192(9) -0.0005(7) 0.0059(7) 0.0000(8)
C31 0.0321(12) 0.0249(11) 0.0202(10) -0.0038(8) 0.0086(9) -0.0011(9)
C32 0.0335(13) 0.0318(12) 0.0229(11) -0.0059(9) 0.0035(9) 0.0008(10)
C33 0.0366(14) 0.0330(13) 0.0316(13) -0.0087(10) 0.0059(11) -0.0074(11)
C34 0.0473(16) 0.0279(12) 0.0368(14) -0.0044(10) 0.0119(12) -0.0006(11)
C35 0.0438(15) 0.0313(13) 0.0372(14) -0.0029(11) 0.0107(12) 0.0089(11)
C36 0.0327(12) 0.0319(12) 0.0259(12) -0.0053(9) 0.0100(10) 0.0024(10)
C37 0.0413(15) 0.0394(14) 0.0335(14) -0.0084(11) -0.0061(11) 0.0066(12)
C38 0.0355(16) 0.063(2) 0.065(2) -0.0203(17) -0.0138(15) 0.0086(15)
C39 0.083(3) 0.062(2) 0.0327(16) -0.0013(15) -0.0102(16) 0.0182(19)
C40 0.0303(13) 0.0423(15) 0.0388(15) -0.0083(12) 0.0056(11) 0.0058(11)
C41 0.0493(18) 0.0513(18) 0.0495(18) -0.0051(14) -0.0062(14) 0.0175(15)
C42 0.0350(16) 0.081(3) 0.060(2) -0.0174(18) 0.0166(15) 0.0085(16)
C43 0.0265(11) 0.0248(11) 0.0210(10) 0.0027(8) 0.0070(8) 0.0040(9)
C44 0.0292(12) 0.0423(14) 0.0272(12) 0.0081(10) 0.0071(10) 0.0113(11)
C45 0.0408(15) 0.0450(15) 0.0407(15) 0.0092(12) 0.0111(12) 0.0222(12)
C46 0.0535(17) 0.0341(14) 0.0380(15) 0.0021(11) 0.0109(12) 0.0189(12)
C47 0.0384(14) 0.0297(12) 0.0330(13) -0.0019(10) 0.0058(11) 0.0032(10)
C48 0.0264(11) 0.0272(11) 0.0238(11) 0.0018(9) 0.0068(9) 0.0033(9)
C49 0.0251(12) 0.0559(18) 0.0435(16) 0.0129(13) -0.0001(11) 0.0072(12)
C50 0.0321(16) 0.086(3) 0.081(3) 0.032(2) 0.0125(16) 0.0222(17)
C51 0.0468(19) 0.093(3) 0.0450(19) 0.0150(19) -0.0088(15) 0.0047(19)
C52 0.0247(11) 0.0333(12) 0.0325(13) -0.0011(10) 0.0081(10) 0.0046(10)
C53 0.0232(12) 0.0480(16) 0.0393(15) -0.0039(12) 0.0023(10) 0.0050(11)
C54 0.0308(13) 0.0571(18) 0.0438(16) 0.0048(13) 0.0161(12) 0.0075(12)
P3 0.0255(3) 0.0225(3) 0.0213(3) 0.0003(2) 0.0042(2) 0.0045(2)
P4 0.0248(3) 0.0228(3) 0.0219(3) -0.0007(2) 0.0028(2) 0.0044(2)
Br4 0.03446(13) 0.02512(12) 0.03445(14) 0.00539(10) 0.00426(10) 0.00139(10)
Br5 0.04407(15) 0.02051(11) 0.03378(14) -0.00103(9) 0.00144(11) 0.00656(10)
Br6 0.04158(15) 0.03260(13) 0.02806(13) 0.00713(10) 0.00735(11) 0.00127(11)
C55 0.0275(11) 0.0178(9) 0.0198(10) -0.0016(8) 0.0022(8) 0.0034(8)
N5 0.0314(10) 0.0225(9) 0.0191(9) -0.0003(7) 0.0036(7) 0.0034(8)
C56 0.0351(13) 0.0353(13) 0.0209(11) -0.0019(9) -0.0029(9) 0.0053(10)
C57 0.0285(12) 0.0327(12) 0.0285(12) -0.0002(10) -0.0027(9) 0.0048(10)
N6 0.0268(9) 0.0224(9) 0.0195(9) -0.0006(7) 0.0027(7) 0.0031(7)
C58 0.0367(13) 0.0319(12) 0.0199(11) 0.0018(9) 0.0077(9) 0.0065(10)
C59 0.0460(15) 0.0314(13) 0.0244(12) 0.0049(10) 0.0093(10) 0.0072(11)
C60 0.0530(17) 0.0424(15) 0.0383(15) 0.0130(12) 0.0181(13) 0.0078(13)
C61 0.0570(19) 0.060(2) 0.0440(17) 0.0144(15) 0.0282(15) 0.0172(16)
C62 0.0605(19) 0.0509(17) 0.0369(15) 0.0041(13) 0.0240(14) 0.0207(15)
C63 0.0470(15) 0.0356(13) 0.0247(12) 0.0007(10) 0.0098(11) 0.0106(11)
C64 0.0566(17) 0.0284(12) 0.0285(13) 0.0045(10) 0.0132(12) 0.0084(12)
C65 0.079(2) 0.0287(14) 0.0447(17) 0.0077(12) 0.0172(16) 0.0054(14)
C66 0.067(2) 0.0464(17) 0.0367(15) 0.0098(13) 0.0129(14) 0.0264(15)
C67 0.0580(18) 0.0315(13) 0.0348(14) -0.0030(11) 0.0150(13) 0.0109(12)
C68 0.071(2) 0.0387(16) 0.062(2) 0.0039(15) 0.0218(18) 0.0192(16)
C69 0.077(2) 0.0462(18) 0.049(2) -0.0159(15) 0.0048(18) 0.0047(17)
C70 0.0244(11) 0.0276(11) 0.0234(11) 0.0000(9) 0.0061(9) 0.0046(9)
C71 0.0292(12) 0.0293(12) 0.0302(12) -0.0001(10) 0.0069(9) 0.0066(9)
C72 0.0466(16) 0.0369(14) 0.0384(15) -0.0031(11) 0.0177(12) 0.0117(12)
C73 0.0542(18) 0.0472(16) 0.0391(15) 0.0031(13) 0.0266(14) 0.0118(14)
C74 0.0434(15) 0.0371(14) 0.0392(15) 0.0086(11) 0.0187(12) 0.0033(12)
C75 0.0304(12) 0.0276(12) 0.0305(12) 0.0015(10) 0.0077(10) 0.0017(9)
C76 0.0346(13) 0.0247(11) 0.0392(14) 0.0006(10) 0.0121(11) 0.0074(10)
C77 0.0438(15) 0.0291(13) 0.0515(17) -0.0054(12) 0.0068(13) 0.0092(11)
C78 0.0474(16) 0.0349(14) 0.0448(16) 0.0067(12) 0.0066(13) 0.0128(12)
C79 0.0401(14) 0.0245(12) 0.0372(14) -0.0005(10) 0.0078(11) -0.0026(10)
C80 0.0490(16) 0.0269(13) 0.0468(16) 0.0050(11) 0.0108(13) -0.0015(12)
C81 0.0469(18) 0.0415(16) 0.057(2) -0.0017(14) -0.0044(15) -0.0065(14)
C82 0.0261(11) 0.0240(11) 0.0223(11) 0.0000(8) 0.0025(8) 0.0029(9)
N7 0.0325(11) 0.0286(10) 0.0256(10) -0.0044(8) 0.0005(8) 0.0055(8)
C83 0.0386(15) 0.0470(16) 0.0374(15) -0.0128(12) -0.0113(12) 0.0102(12)
C84 0.0333(14) 0.0526(17) 0.0440(16) -0.0134(13) -0.0117(12) 0.0161(13)
N8 0.0274(10) 0.0339(11) 0.0269(10) -0.0035(8) -0.0001(8) 0.0099(8)
C85 0.0438(14) 0.0262(12) 0.0277(12) -0.0062(9) -0.0012(10) 0.0089(10)
C86 0.0572(18) 0.0262(12) 0.0353(14) -0.0073(11) -0.0005(13) 0.0009(12)
C87 0.088(3) 0.0262(14) 0.0443(17) -0.0038(12) 0.0002(17) 0.0144(15)
C88 0.092(3) 0.0406(16) 0.0447(18) -0.0061(13) 0.0042(17) 0.0363(18)
C89 0.069(2) 0.0488(17) 0.0330(14) -0.0037(12) 0.0073(14) 0.0307(16)
C90 0.0477(15) 0.0346(13) 0.0269(12) -0.0031(10) 0.0009(11) 0.0160(12)
C91 0.062(2) 0.0324(15) 0.0538(19) -0.0063(13) 0.0103(16) -0.0108(14)
C92 0.104(3) 0.0368(17) 0.064(2) 0.0038(16) 0.019(2) -0.0194(19)
C93 0.068(3) 0.058(2) 0.084(3) -0.017(2) 0.005(2) -0.018(2)
C94 0.0585(18) 0.0403(15) 0.0327(14) 0.0036(11) 0.0142(13) 0.0226(13)
C95 0.072(2) 0.053(2) 0.075(3) 0.0089(18) 0.038(2) 0.0205(18)
C96 0.097(3) 0.064(2) 0.0299(15) 0.0047(14) 0.0095(16) 0.044(2)
C97 0.0300(12) 0.0368(13) 0.0283(12) -0.0031(10) 0.0014(9) 0.0140(10)
C98 0.0308(13) 0.0432(15) 0.0366(14) 0.0000(11) 0.0077(10) 0.0138(11)
C99 0.0490(17) 0.0576(19) 0.0374(15) -0.0018(13) 0.0161(13) 0.0217(14)
C100 0.062(2) 0.0534(18) 0.0411(16) -0.0080(14) 0.0114(14) 0.0300(16)
C101 0.0596(18) 0.0406(15) 0.0391(15) -0.0012(12) 0.0059(13) 0.0276(14)
C102 0.0409(14) 0.0399(14) 0.0291(13) -0.0011(11) 0.0006(11) 0.0213(12)
C103 0.0366(15) 0.0460(16) 0.0489(17) 0.0046(13) 0.0175(13) 0.0071(12)
C104 0.059(2) 0.059(2) 0.056(2) 0.0166(16) 0.0311(17) 0.0123(16)
C105 0.0398(19) 0.072(3) 0.101(3) 0.003(2) 0.015(2) -0.0015(17)
C106 0.0650(19) 0.0434(15) 0.0294(14) 0.0054(11) 0.0046(13) 0.0295(15)
C107 0.092(3) 0.0384(16) 0.0481(19) 0.0100(14) 0.0205(18) 0.0235(17)
C108 0.095(3) 0.089(3) 0.0377(18) 0.0077(18) -0.0042(18) 0.061(3)
B201 0.0205(11) 0.0218(11) 0.0191(11) 0.0025(9) 0.0024(9) 0.0031(9)
C201 0.0193(10) 0.0237(10) 0.0223(11) 0.0008(8) 0.0029(8) 0.0038(8)
C202 0.0295(11) 0.0264(11) 0.0244(11) 0.0028(9) 0.0017(9) 0.0060(9)
C203 0.0339(13) 0.0339(13) 0.0250(12) -0.0019(10) -0.0016(10) 0.0087(10)
C204 0.0313(12) 0.0292(12) 0.0309(13) -0.0062(10) -0.0027(10) 0.0058(10)
C205 0.0251(11) 0.0243(11) 0.0316(12) 0.0001(9) 0.0012(9) 0.0047(9)
C206 0.0239(10) 0.0251(11) 0.0237(11) 0.0023(9) 0.0028(8) 0.0054(9)
C207 0.065(2) 0.0413(16) 0.0288(14) -0.0052(12) -0.0055(13) 0.0116(14)
C208 0.0430(15) 0.0256(12) 0.0426(15) -0.0001(11) -0.0008(12) 0.0047(11)
C209 0.0207(10) 0.0234(10) 0.0181(10) -0.0022(8) 0.0018(8) 0.0025(8)
C210 0.0242(11) 0.0254(11) 0.0209(10) 0.0001(8) 0.0028(8) 0.0052(9)
C211 0.0234(11) 0.0278(11) 0.0225(11) -0.0041(9) 0.0005(8) 0.0072(9)
C212 0.0210(10) 0.0296(11) 0.0258(11) -0.0058(9) 0.0034(8) 0.0046(9)
C213 0.0238(11) 0.0282(11) 0.0205(10) -0.0004(9) 0.0049(8) 0.0017(9)
C214 0.0229(10) 0.0280(11) 0.0203(10) 0.0013(8) 0.0021(8) 0.0063(9)
C215 0.0309(13) 0.0391(14) 0.0383(14) 0.0016(11) 0.0039(10) 0.0139(11)
C216 0.0291(12) 0.0374(13) 0.0276(12) 0.0039(10) 0.0093(10) 0.0054(10)
C217 0.0240(10) 0.0214(10) 0.0217(10) 0.0030(8) 0.0044(8) 0.0076(8)
C218 0.0261(11) 0.0266(11) 0.0254(11) 0.0025(9) 0.0062(9) 0.0075(9)
C219 0.0343(12) 0.0264(11) 0.0313(12) 0.0059(9) 0.0153(10) 0.0108(10)
C220 0.0456(14) 0.0302(12) 0.0233(11) 0.0029(9) 0.0136(10) 0.0149(11)
C221 0.0388(13) 0.0271(11) 0.0231(11) -0.0005(9) 0.0036(10) 0.0143(10)
C222 0.0272(11) 0.0234(10) 0.0233(11) 0.0019(8) 0.0039(9) 0.0076(9)
C223 0.0466(16) 0.0402(15) 0.0453(16) 0.0062(12) 0.0275(13) 0.0081(13)
C224 0.0465(15) 0.0391(14) 0.0254(12) -0.0049(10) 0.0006(11) 0.0132(12)
C225 0.0228(10) 0.0250(11) 0.0193(10) 0.0045(8) 0.0060(8) 0.0054(8)
C226 0.0222(11) 0.0264(11) 0.0290(12) 0.0066(9) 0.0064(9) 0.0050(9)
C227 0.0274(12) 0.0352(13) 0.0330(13) 0.0097(10) 0.0095(10) 0.0123(10)
C228 0.0400(14) 0.0294(12) 0.0400(14) 0.0089(10) 0.0098(11) 0.0171(11)
C229 0.0364(13) 0.0235(11) 0.0374(14) 0.0049(10) 0.0065(11) 0.0060(10)
C230 0.0250(11) 0.0258(11) 0.0262(11) 0.0034(9) 0.0037(9) 0.0045(9)
C231 0.0275(13) 0.0504(17) 0.0580(19) 0.0198(14) 0.0140(12) 0.0175(12)
C232 0.0494(18) 0.0247(13) 0.071(2) 0.0036(14) 0.0003(16) 0.0031(12)
F1A 0.157(3) 0.0564(13) 0.0329(10) -0.0161(9) -0.0203(13) 0.0338(15)
F1B 0.0737(14) 0.0880(16) 0.0435(11) 0.0013(10) -0.0228(10) 0.0335(12)
F1C 0.0849(16) 0.0881(16) 0.0300(9) 0.0142(10) 0.0050(10) 0.0087(13)
F2A 0.0677(16) 0.0272(10) 0.0803(18) 0.0055(10) -0.0194(14) -0.0106(10)
F2B 0.0705(17) 0.0564(15) 0.140(3) 0.0380(18) 0.0343(18) 0.0423(14)
F2C 0.133(3) 0.0316(11) 0.0470(13) 0.0115(9) 0.0184(15) 0.0112(13)
F2E 0.0677(16) 0.0272(10) 0.0803(18) 0.0055(10) -0.0194(14) -0.0106(10)
F2D 0.133(3) 0.0316(11) 0.0470(13) 0.0115(9) 0.0184(15) 0.0112(13)
F2F 0.0705(17) 0.0564(15) 0.140(3) 0.0380(18) 0.0343(18) 0.0423(14)
F3A 0.0322(9) 0.0650(12) 0.0895(15) 0.0206(11) 0.0122(9) 0.0268(9)
F3B 0.0787(14) 0.1055(18) 0.0442(11) 0.0304(11) 0.0143(10) 0.0656(14)
F3C 0.0670(13) 0.0351(9) 0.0891(16) -0.0067(10) -0.0099(11) 0.0246(9)
F4A 0.0355(9) 0.0785(13) 0.0643(12) 0.0339(11) 0.0288(9) 0.0149(9)
F4B 0.0643(11) 0.0559(11) 0.0207(7) 0.0048(7) 0.0060(7) -0.0020(9)
F4C 0.0602(11) 0.0330(8) 0.0417(9) 0.0097(7) 0.0169(8) 0.0065(7)
F5A 0.0862(17) 0.108(2) 0.0535(13) -0.0136(13) 0.0500(13) -0.0218(14)
F5B 0.0370(10) 0.0886(17) 0.121(2) 0.0405(16) 0.0343(12) 0.0151(11)
F5C 0.0749(14) 0.0383(10) 0.0964(17) 0.0040(10) 0.0527(13) -0.0039(9)
F6A 0.108(2) 0.112(2) 0.0236(9) -0.0030(11) -0.0036(11) -0.0184(16)
F6B 0.0456(10) 0.0818(15) 0.0540(12) -0.0243(10) -0.0130(9) 0.0161(10)
F6C 0.0940(18) 0.0438(11) 0.119(2) -0.0410(13) -0.0518(16) 0.0334(12)
F7A 0.0268(12) 0.069(2) 0.211(6) -0.044(3) -0.036(2) 0.0149(12)
F7B 0.0459(17) 0.300(8) 0.064(2) 0.025(3) 0.0317(15) 0.070(3)
F7C 0.0337(12) 0.086(2) 0.135(3) 0.071(3) -0.0043(15) 0.0166(16)
F7D 0.0268(12) 0.069(2) 0.211(6) -0.044(3) -0.036(2) 0.0149(12)
F7E 0.0459(17) 0.300(8) 0.064(2) 0.025(3) 0.0317(15) 0.070(3)
F7F 0.0337(12) 0.086(2) 0.135(3) 0.071(3) -0.0043(15) 0.0166(16)
F8A 0.0495(18) 0.0292(13) 0.373(9) 0.022(3) -0.088(3) -0.0072(12)
F8B 0.097(2) 0.0429(13) 0.077(2) 0.0211(13) 0.0258(16) -0.0148(13)
F8C 0.117(3) 0.0314(12) 0.086(2) -0.0132(13) 0.0249(19) -0.0029(13)
F8D 0.0495(18) 0.0292(13) 0.373(9) 0.022(3) -0.088(3) -0.0072(12)
F8E 0.097(2) 0.0429(13) 0.077(2) 0.0211(13) 0.0258(16) -0.0148(13)
F8F 0.117(3) 0.0314(12) 0.086(2) -0.0132(13) 0.0249(19) -0.0029(13)
B301 0.0273(12) 0.0234(12) 0.0259(13) -0.0006(10) 0.0106(10) 0.0030(10)
C301 0.0268(11) 0.0232(10) 0.0274(11) 0.0030(9) 0.0118(9) 0.0010(9)
C302 0.0295(12) 0.0223(11) 0.0309(12) 0.0000(9) 0.0099(9) 0.0014(9)
C303 0.0288(12) 0.0247(11) 0.0343(13) 0.0047(9) 0.0114(10) 0.0030(9)
C304 0.0274(12) 0.0308(12) 0.0311(12) 0.0010(10) 0.0088(10) 0.0005(9)
C305 0.0267(11) 0.0319(12) 0.0286(12) -0.0031(10) 0.0119(9) -0.0007(9)
C306 0.0268(11) 0.0285(11) 0.0289(12) 0.0006(9) 0.0127(9) 0.0036(9)
C307 0.0339(13) 0.0299(13) 0.0468(16) 0.0004(11) 0.0082(11) 0.0072(10)
C308 0.0295(13) 0.0474(16) 0.0356(14) -0.0099(12) 0.0092(11) 0.0063(11)
C309 0.0263(11) 0.0257(11) 0.0232(11) 0.0007(9) 0.0056(9) 0.0035(9)
C310 0.0304(12) 0.0265(11) 0.0260(11) -0.0016(9) 0.0092(9) 0.0032(9)
C311 0.0285(12) 0.0315(12) 0.0284(12) 0.0013(10) 0.0087(10) 0.0015(10)
C312 0.0297(12) 0.0264(11) 0.0321(13) 0.0016(9) 0.0071(10) -0.0006(9)
C313 0.0306(12) 0.0259(11) 0.0292(12) -0.0007(9) 0.0046(9) 0.0047(9)
C314 0.0270(11) 0.0280(11) 0.0283(12) 0.0014(9) 0.0094(9) 0.0058(9)
C315 0.0370(14) 0.0389(14) 0.0435(16) 0.0027(12) 0.0195(12) -0.0003(11)
C316 0.0468(16) 0.0283(13) 0.0535(18) -0.0067(12) 0.0179(14) 0.0039(12)
C317 0.0309(12) 0.0269(11) 0.0217(11) 0.0006(9) 0.0087(9) 0.0060(9)
C318 0.0299(12) 0.0295(12) 0.0249(11) -0.0015(9) 0.0071(9) 0.0028(9)
C319 0.0299(12) 0.0407(14) 0.0238(11) 0.0003(10) 0.0082(9) 0.0103(10)
C320 0.0395(14) 0.0353(13) 0.0333(13) -0.0019(10) 0.0103(11) 0.0143(11)
C321 0.0392(14) 0.0297(13) 0.0385(14) -0.0009(10) 0.0108(11) 0.0095(11)
C322 0.0292(12) 0.0281(12) 0.0340(13) 0.0012(10) 0.0106(10) 0.0048(10)
C323 0.0341(14) 0.0489(16) 0.0354(14) -0.0017(12) 0.0069(11) 0.0123(12)
C324 0.0482(18) 0.0321(15) 0.077(2) 0.0006(15) 0.0128(16) 0.0113(13)
C325 0.0352(12) 0.0216(10) 0.0283(12) 0.0020(9) 0.0138(10) 0.0069(9)
C326 0.0376(13) 0.0298(12) 0.0287(12) 0.0015(10) 0.0123(10) 0.0068(10)
C327 0.0534(16) 0.0321(13) 0.0282(13) 0.0028(10) 0.0144(12) 0.0124(12)
C328 0.0667(19) 0.0339(14) 0.0323(14) 0.0053(11) 0.0279(13) 0.0118(13)
C329 0.0503(16) 0.0288(13) 0.0434(16) 0.0062(11) 0.0283(13) 0.0045(12)
C330 0.0405(14) 0.0235(11) 0.0345(13) 0.0024(10) 0.0180(11) 0.0032(10)
C331 0.069(2) 0.0548(19) 0.0318(15) -0.0076(13) 0.0174(15) 0.0104(16)
C332 0.071(2) 0.0484(19) 0.059(2) 0.0046(16) 0.045(2) -0.0048(17)
F9A 0.0592(12) 0.0908(16) 0.0536(12) -0.0058(11) 0.0138(9) 0.0439(12)
F9B 0.0483(11) 0.0661(13) 0.0685(13) -0.0159(10) -0.0113(9) 0.0307(10)
F9C 0.0613(13) 0.0313(10) 0.171(3) 0.0250(13) 0.0432(16) 0.0173(9)
F10A 0.0685(15) 0.0439(12) 0.0470(12) -0.0164(10) 0.0020(11) 0.0203(11)
F10C 0.0253(10) 0.114(3) 0.090(2) -0.074(2) 0.0008(11) 0.0058(13)
F10B 0.0876(19) 0.0687(16) 0.0344(11) -0.0009(11) 0.0292(12) 0.0250(14)
F10E 0.0685(15) 0.0439(12) 0.0470(12) -0.0164(10) 0.0020(11) 0.0203(11)
F10D 0.0253(10) 0.114(3) 0.090(2) -0.074(2) 0.0008(11) 0.0058(13)
F10F 0.0876(19) 0.0687(16) 0.0344(11) -0.0009(11) 0.0292(12) 0.0250(14)
F11A 0.100(4) 0.073(3) 0.133(5) -0.062(3) 0.093(4) -0.053(3)
F11B 0.057(2) 0.196(6) 0.0451(18) 0.028(3) 0.0245(16) 0.063(4)
F11C 0.072(2) 0.070(2) 0.080(2) 0.030(2) 0.055(2) 0.032(2)
F11D 0.072(2) 0.070(2) 0.080(2) 0.030(2) 0.055(2) 0.032(2)
F11E 0.100(4) 0.073(3) 0.133(5) -0.062(3) 0.093(4) -0.053(3)
F11F 0.057(2) 0.196(6) 0.0451(18) 0.028(3) 0.0245(16) 0.063(4)
F12A 0.169(5) 0.0221(12) 0.113(3) -0.0091(16) 0.099(4) -0.0058(18)
F12B 0.096(2) 0.0666(19) 0.0496(16) -0.0269(15) -0.0009(16) 0.0345(18)
F12C 0.0325(14) 0.084(3) 0.154(5) -0.075(3) -0.011(2) 0.0270(16)
F12D 0.0325(14) 0.084(3) 0.154(5) -0.075(3) -0.011(2) 0.0270(16)
F12E 0.169(5) 0.0221(12) 0.113(3) -0.0091(16) 0.099(4) -0.0058(18)
F12F 0.096(2) 0.0666(19) 0.0496(16) -0.0269(15) -0.0009(16) 0.0345(18)
F13A 0.0396(9) 0.0760(13) 0.0636(12) 0.0265(10) 0.0259(9) 0.0138(9)
F13B 0.0368(9) 0.0613(11) 0.0505(10) -0.0015(8) 0.0093(7) 0.0222(8)
F13C 0.0350(9) 0.0695(13) 0.0639(12) -0.0260(10) 0.0031(8) 0.0061(9)
F14A 0.073(3) 0.0282(15) 0.356(11) 0.016(4) 0.124(5) 0.0075(17)
F14B 0.099(3) 0.0387(17) 0.115(3) 0.026(2) -0.007(3) 0.0060(18)
F14C 0.140(5) 0.0442(18) 0.087(3) -0.0209(18) 0.000(3) -0.013(2)
F14D 0.140(5) 0.0442(18) 0.087(3) -0.0209(18) 0.000(3) -0.013(2)
F14E 0.073(3) 0.0282(15) 0.356(11) 0.016(4) 0.124(5) 0.0075(17)
F14F 0.099(3) 0.0387(17) 0.115(3) 0.026(2) -0.007(3) 0.0060(18)
F15A 0.093(3) 0.078(2) 0.0438(15) -0.0163(14) 0.0121(15) -0.024(2)
F15B 0.119(4) 0.118(4) 0.110(4) -0.060(3) -0.064(3) 0.092(4)
F15C 0.089(2) 0.079(2) 0.0304(13) -0.0195(13) 0.0174(13) 0.0164(18)
F15D 0.089(2) 0.079(2) 0.0304(13) -0.0195(13) 0.0174(13) 0.0164(18)
F15E 0.093(3) 0.078(2) 0.0438(15) -0.0163(14) 0.0121(15) -0.024(2)
F15F 0.119(4) 0.118(4) 0.110(4) -0.060(3) -0.064(3) 0.092(4)
F16A 0.0449(15) 0.154(4) 0.108(3) 0.051(3) 0.0345(17) 0.0001(18)
F16B 0.096(2) 0.106(3) 0.091(2) -0.025(2) 0.077(2) -0.027(2)
F16C 0.097(2) 0.0396(13) 0.138(3) 0.0096(16) 0.064(2) -0.0146(13)
F16D 0.097(2) 0.0396(13) 0.138(3) 0.0096(16) 0.064(2) -0.0146(13)
F16E 0.0449(15) 0.154(4) 0.108(3) 0.051(3) 0.0345(17) 0.0001(18)
F16F 0.096(2) 0.106(3) 0.091(2) -0.025(2) 0.077(2) -0.027(2)

_geom_special_details            
;
 All esds (except the esd in the dihedral angle between two l.s. planes)
 are estimated using the full covariance matrix.  The cell esds are taken
 into account individually in the estimation of esds in distances, angles
 and torsion angles; correlations between esds in cell parameters are only
 used when they are defined by crystal symmetry.  An approximate (isotropic)
 treatment of cell esds is used for estimating esds involving l.s. planes.
;

loop_
_geom_bond_atom_site_label_1
_geom_bond_atom_site_label_2
_geom_bond_distance
_geom_bond_site_symmetry_2
_geom_bond_publ_flag
P1 C1 1.867(2) . ?
P1 P2 2.2641(8) . ?
P1 Br2 2.2948(6) . ?
P1 Br1 2.7518(6) . ?
P2 C28 1.870(2) . ?
P2 Br3 2.3070(6) . ?
P2 Br1 2.7385(6) . ?
C1 N2 1.352(3) . ?
C1 N1 1.357(3) . ?
N1 C2 1.378(3) . ?
N1 C4 1.452(3) . ?
C2 C3 1.344(3) . ?
C2 H2 0.9500 . ?
C3 N2 1.381(3) . ?
C3 H3 0.9500 . ?
N2 C16 1.458(3) . ?
C4 C9 1.398(3) . ?
C4 C5 1.404(3) . ?
C5 C6 1.395(4) . ?
C5 C10 1.522(4) . ?
C6 C7 1.379(5) . ?
C6 H6 0.9500 . ?
C7 C8 1.370(5) . ?
C7 H7 0.9500 . ?
C8 C9 1.397(4) . ?
C8 H8 0.9500 . ?
C9 C13 1.517(4) . ?
C10 C11 1.529(4) . ?
C10 C12 1.533(4) . ?
C10 H10 1.0000 . ?
C11 H11A 0.9800 . ?
C11 H11B 0.9800 . ?
C11 H11C 0.9800 . ?
C12 H12A 0.9800 . ?
C12 H12B 0.9800 . ?
C12 H12C 0.9800 . ?
C13 C14 1.530(4) . ?
C13 C15 1.538(4) . ?
C13 H13 1.0000 . ?
C14 H14A 0.9800 . ?
C14 H14B 0.9800 . ?
C14 H14C 0.9800 . ?
C15 H15A 0.9800 . ?
C15 H15B 0.9800 . ?
C15 H15C 0.9800 . ?
C16 C17 1.398(3) . ?
C16 C21 1.400(3) . ?
C17 C18 1.398(3) . ?
C17 C22 1.521(3) . ?
C18 C19 1.375(4) . ?
C18 H18 0.9500 . ?
C19 C20 1.383(4) . ?
C19 H19 0.9500 . ?
C20 C21 1.398(3) . ?
C20 H20 0.9500 . ?
C21 C25 1.517(3) . ?
C22 C23 1.531(3) . ?
C22 C24 1.534(4) . ?
C22 H22 1.0000 . ?
C23 H23A 0.9800 . ?
C23 H23B 0.9800 . ?
C23 H23C 0.9800 . ?
C24 H24A 0.9800 . ?
C24 H24B 0.9800 . ?
C24 H24C 0.9800 . ?
C25 C26 1.524(3) . ?
C25 C27 1.533(3) . ?
C25 H25 1.0000 . ?
C26 H26A 0.9800 . ?
C26 H26B 0.9800 . ?
C26 H26C 0.9800 . ?
C27 H27A 0.9800 . ?
C27 H27B 0.9800 . ?
C27 H27C 0.9800 . ?
C28 N4 1.355(3) . ?
C28 N3 1.360(3) . ?
N3 C29 1.373(3) . ?
N3 C31 1.461(3) . ?
C29 C30 1.344(4) . ?
C29 H29 0.9500 . ?
C30 N4 1.380(3) . ?
C30 H30 0.9500 . ?
N4 C43 1.457(3) . ?
C31 C36 1.395(4) . ?
C31 C32 1.409(3) . ?
C32 C33 1.399(4) . ?
C32 C37 1.513(4) . ?
C33 C34 1.379(4) . ?
C33 H33 0.9500 . ?
C34 C35 1.372(4) . ?
C34 H34 0.9500 . ?
C35 C36 1.395(4) . ?
C35 H35 0.9500 . ?
C36 C40 1.521(4) . ?
C37 C38 1.533(5) . ?
C37 C39 1.540(4) . ?
C37 H37 1.0000 . ?
C38 H38A 0.9800 . ?
C38 H38B 0.9800 . ?
C38 H38C 0.9800 . ?
C39 H39A 0.9800 . ?
C39 H39B 0.9800 . ?
C39 H39C 0.9800 . ?
C40 C41 1.532(4) . ?
C40 C42 1.532(4) . ?
C40 H40 1.0000 . ?
C41 H41A 0.9800 . ?
C41 H41B 0.9800 . ?
C41 H41C 0.9800 . ?
C42 H42A 0.9800 . ?
C42 H42B 0.9800 . ?
C42 H42C 0.9800 . ?
C43 C48 1.396(3) . ?
C43 C44 1.407(3) . ?
C44 C45 1.386(4) . ?
C44 C49 1.520(4) . ?
C45 C46 1.378(4) . ?
C45 H45 0.9500 . ?
C46 C47 1.380(4) . ?
C46 H46 0.9500 . ?
C47 C48 1.398(4) . ?
C47 H47 0.9500 . ?
C48 C52 1.516(3) . ?
C49 C51 1.528(5) . ?
C49 C50 1.531(5) . ?
C49 H49 1.0000 . ?
C50 H50A 0.9800 . ?
C50 H50B 0.9800 . ?
C50 H50C 0.9800 . ?
C51 H51A 0.9800 . ?
C51 H51B 0.9800 . ?
C51 H51C 0.9800 . ?
C52 C53 1.528(4) . ?
C52 C54 1.535(4) . ?
C52 H52 1.0000 . ?
C53 H53A 0.9800 . ?
C53 H53B 0.9800 . ?
C53 H53C 0.9800 . ?
C54 H54A 0.9800 . ?
C54 H54B 0.9800 . ?
C54 H54C 0.9800 . ?
P3 C55 1.872(2) . ?
P3 P4 2.2612(8) . ?
P3 Br5 2.3054(6) . ?
P3 Br4 2.7218(6) . ?
P4 C82 1.861(2) . ?
P4 Br6 2.2995(6) . ?
P4 Br4 2.7122(6) . ?
C55 N6 1.353(3) . ?
C55 N5 1.355(3) . ?
N5 C56 1.371(3) . ?
N5 C58 1.459(3) . ?
C56 C57 1.350(4) . ?
C56 H56 0.9500 . ?
C57 N6 1.379(3) . ?
C57 H57 0.9500 . ?
N6 C70 1.456(3) . ?
C58 C63 1.398(4) . ?
C58 C59 1.407(4) . ?
C59 C60 1.393(4) . ?
C59 C64 1.526(4) . ?
C60 C61 1.385(5) . ?
C60 H60 0.9500 . ?
C61 C62 1.378(5) . ?
C61 H61 0.9500 . ?
C62 C63 1.395(4) . ?
C62 H62 0.9500 . ?
C63 C67 1.513(4) . ?
C64 C66 1.526(4) . ?
C64 C65 1.531(4) . ?
C64 H64 1.0000 . ?
C65 H65A 0.9800 . ?
C65 H65B 0.9800 . ?
C65 H65C 0.9800 . ?
C66 H66A 0.9800 . ?
C66 H66B 0.9800 . ?
C66 H66C 0.9800 . ?
C67 C68 1.526(5) . ?
C67 C69 1.532(5) . ?
C67 H67 1.0000 . ?
C68 H68A 0.9800 . ?
C68 H68B 0.9800 . ?
C68 H68C 0.9800 . ?
C69 H69A 0.9800 . ?
C69 H69B 0.9800 . ?
C69 H69C 0.9800 . ?
C70 C75 1.395(3) . ?
C70 C71 1.409(3) . ?
C71 C72 1.388(4) . ?
C71 C76 1.524(3) . ?
C72 C73 1.385(4) . ?
C72 H72 0.9500 . ?
C73 C74 1.372(4) . ?
C73 H73 0.9500 . ?
C74 C75 1.397(4) . ?
C74 H74 0.9500 . ?
C75 C79 1.518(4) . ?
C76 C77 1.524(4) . ?
C76 C78 1.537(4) . ?
C76 H76 1.0000 . ?
C77 H77A 0.9800 . ?
C77 H77B 0.9800 . ?
C77 H77C 0.9800 . ?
C78 H78A 0.9800 . ?
C78 H78B 0.9800 . ?
C78 H78C 0.9800 . ?
C79 C80 1.528(4) . ?
C79 C81 1.538(4) . ?
C79 H79 1.0000 . ?
C80 H80A 0.9800 . ?
C80 H80B 0.9800 . ?
C80 H80C 0.9800 . ?
C81 H81A 0.9800 . ?
C81 H81B 0.9800 . ?
C81 H81C 0.9800 . ?
C82 N8 1.352(3) . ?
C82 N7 1.358(3) . ?
N7 C83 1.378(4) . ?
N7 C85 1.464(3) . ?
C83 C84 1.337(4) . ?
C83 H83 0.9500 . ?
C84 N8 1.377(3) . ?
C84 H84 0.9500 . ?
N8 C97 1.462(3) . ?
C85 C90 1.397(4) . ?
C85 C86 1.402(4) . ?
C86 C87 1.394(5) . ?
C86 C91 1.518(5) . ?
C87 C88 1.373(6) . ?
C87 H87 0.9500 . ?
C88 C89 1.371(5) . ?
C88 H88 0.9500 . ?
C89 C90 1.393(4) . ?
C89 H89 0.9500 . ?
C90 C94 1.509(4) . ?
C91 C93 1.538(5) . ?
C91 C92 1.539(5) . ?
C91 H91 1.0000 . ?
C92 H92A 0.9800 . ?
C92 H92B 0.9800 . ?
C92 H92C 0.9800 . ?
C93 H93A 0.9800 . ?
C93 H93B 0.9800 . ?
C93 H93C 0.9800 . ?
C94 C95 1.517(5) . ?
C94 C96 1.541(5) . ?
C94 H94 1.0000 . ?
C95 H95A 0.9800 . ?
C95 H95B 0.9800 . ?
C95 H95C 0.9800 . ?
C96 H96A 0.9800 . ?
C96 H96B 0.9800 . ?
C96 H96C 0.9800 . ?
C97 C102 1.398(4) . ?
C97 C98 1.404(4) . ?
C98 C99 1.402(4) . ?
C98 C103 1.510(4) . ?
C99 C100 1.378(5) . ?
C99 H99 0.9500 . ?
C100 C101 1.372(5) . ?
C100 H100 0.9500 . ?
C101 C102 1.395(4) . ?
C101 H101 0.9500 . ?
C102 C106 1.517(4) . ?
C103 C104 1.534(5) . ?
C103 C105 1.536(5) . ?
C103 H103 1.0000 . ?
C104 H10A 0.9800 . ?
C104 H10B 0.9800 . ?
C104 H10C 0.9800 . ?
C105 H10D 0.9800 . ?
C105 H10E 0.9800 . ?
C105 H10F 0.9800 . ?
C106 C108 1.531(4) . ?
C106 C107 1.535(5) . ?
C106 H106 1.0000 . ?
C107 H10G 0.9800 . ?
C107 H10H 0.9800 . ?
C107 H10I 0.9800 . ?
C108 H10J 0.9800 . ?
C108 H10K 0.9800 . ?
C108 H10L 0.9800 . ?
B201 C217 1.637(3) . ?
B201 C225 1.638(3) . ?
B201 C209 1.639(3) . ?
B201 C201 1.642(3) . ?
C201 C202 1.398(3) . ?
C201 C206 1.404(3) . ?
C202 C203 1.397(3) . ?
C202 H202 0.9500 . ?
C203 C204 1.382(4) . ?
C203 C207 1.501(4) . ?
C204 C205 1.388(4) . ?
C204 H204 0.9500 . ?
C205 C206 1.395(3) . ?
C205 C208 1.492(4) . ?
C206 H206 0.9500 . ?
C207 F1C 1.331(4) . ?
C207 F1A 1.329(4) . ?
C207 F1B 1.335(4) . ?
C208 F2E 1.207(17) . ?
C208 F2F 1.346(19) . ?
C208 F2D 1.305(17) . ?
C208 F2A 1.323(3) . ?
C208 F2B 1.330(4) . ?
C208 F2C 1.326(4) . ?
C209 C214 1.396(3) . ?
C209 C210 1.400(3) . ?
C210 C211 1.397(3) . ?
C210 H210 0.9500 . ?
C211 C212 1.383(3) . ?
C211 C215 1.498(3) . ?
C212 C213 1.389(3) . ?
C212 H212 0.9500 . ?
C213 C214 1.393(3) . ?
C213 C216 1.497(3) . ?
C214 H214 0.9500 . ?
C215 F3B 1.329(3) . ?
C215 F3A 1.332(3) . ?
C215 F3C 1.332(3) . ?
C216 F4A 1.328(3) . ?
C216 F4C 1.336(3) . ?
C216 F4B 1.344(3) . ?
C217 C218 1.393(3) . ?
C217 C222 1.403(3) . ?
C218 C219 1.396(3) . ?
C218 H218 0.9500 . ?
C219 C220 1.390(4) . ?
C219 C223 1.495(4) . ?
C220 C221 1.381(4) . ?
C220 H220 0.9500 . ?
C221 C222 1.397(3) . ?
C221 C224 1.500(4) . ?
C222 H222 0.9500 . ?
C223 F5A 1.316(4) . ?
C223 F5C 1.327(4) . ?
C223 F5B 1.339(4) . ?
C224 F6C 1.306(3) . ?
C224 F6B 1.328(4) . ?
C224 F6A 1.330(3) . ?
C225 C226 1.402(3) . ?
C225 C230 1.402(3) . ?
C226 C227 1.395(3) . ?
C226 H226 0.9500 . ?
C227 C228 1.384(4) . ?
C227 C231 1.496(4) . ?
C228 C229 1.386(4) . ?
C228 H228 0.9500 . ?
C229 C230 1.386(3) . ?
C229 C232 1.495(4) . ?
C230 H230 0.9500 . ?
C231 F7D 1.216(16) . ?
C231 F7F 1.257(13) . ?
C231 F7B 1.296(5) . ?
C231 F7C 1.312(4) . ?
C231 F7A 1.331(5) . ?
C231 F7E 1.330(18) . ?
C232 F8D 1.36(2) . ?
C232 F8F 1.299(19) . ?
C232 F8A 1.273(5) . ?
C232 F8E 1.204(15) . ?
C232 F8B 1.328(5) . ?
C232 F8C 1.362(5) . ?
B301 C325 1.642(3) . ?
B301 C301 1.643(4) . ?
B301 C317 1.645(4) . ?
B301 C309 1.650(3) . ?
C301 C306 1.397(3) . ?
C301 C302 1.403(3) . ?
C302 C303 1.389(4) . ?
C302 H302 0.9500 . ?
C303 C304 1.386(4) . ?
C303 C307 1.498(4) . ?
C304 C305 1.385(4) . ?
C304 H304 0.9500 . ?
C305 C306 1.393(4) . ?
C305 C308 1.499(4) . ?
C306 H306 0.9500 . ?
C307 F9A 1.327(4) . ?
C307 F9B 1.329(3) . ?
C307 F9C 1.337(3) . ?
C308 F10F 1.222(14) . ?
C308 F10D 1.225(13) . ?
C308 F10C 1.300(3) . ?
C308 F10B 1.328(4) . ?
C308 F10A 1.365(4) . ?
C308 F10E 1.465(13) . ?
C309 C314 1.398(3) . ?
C309 C310 1.403(3) . ?
C310 C311 1.390(3) . ?
C310 H310 0.9500 . ?
C311 C312 1.384(4) . ?
C311 C315 1.498(4) . ?
C312 C313 1.385(4) . ?
C312 H312 0.9500 . ?
C313 C314 1.393(3) . ?
C313 C316 1.492(4) . ?
C314 H314 0.9500 . ?
C315 F11E 1.233(6) . ?
C315 F11F 1.259(6) . ?
C315 F11A 1.268(5) . ?
C315 F11B 1.300(5) . ?
C315 F11C 1.359(5) . ?
C315 F11D 1.387(6) . ?
C316 F12D 1.153(8) . ?
C316 F12E 1.286(12) . ?
C316 F12C 1.253(5) . ?
C316 F12A 1.305(4) . ?
C316 F12F 1.459(9) . ?
C316 F12B 1.414(5) . ?
C317 C318 1.395(3) . ?
C317 C322 1.409(3) . ?
C318 C319 1.393(4) . ?
C318 H318 0.9500 . ?
C319 C320 1.384(4) . ?
C319 C323 1.501(4) . ?
C320 C321 1.394(4) . ?
C320 H320 0.9500 . ?
C321 C322 1.386(4) . ?
C321 C324 1.503(4) . ?
C322 H322 0.9500 . ?
C323 F13B 1.334(3) . ?
C323 F13A 1.335(3) . ?
C323 F13C 1.339(3) . ?
C324 F14E 1.196(10) . ?
C324 F14A 1.272(5) . ?
C324 F14D 1.367(13) . ?
C324 F14F 1.305(11) . ?
C324 F14C 1.323(6) . ?
C324 F14B 1.336(5) . ?
C325 C330 1.399(3) . ?
C325 C326 1.403(4) . ?
C326 C327 1.392(4) . ?
C326 H326 0.9500 . ?
C327 C328 1.382(4) . ?
C327 C331 1.496(4) . ?
C328 C329 1.386(5) . ?
C328 H328 0.9500 . ?
C329 C330 1.396(4) . ?
C329 C332 1.503(4) . ?
C330 H330 0.9500 . ?
C331 F15F 1.198(16) . ?
C331 F15B 1.247(5) . ?
C331 F15D 1.343(11) . ?
C331 F15E 1.478(15) . ?
C331 F15A 1.363(5) . ?
C331 F15C 1.335(5) . ?
C332 F16D 1.11(3) . ?
C332 F16F 1.20(2) . ?
C332 F16E 1.44(2) . ?
C332 F16C 1.293(5) . ?
C332 F16B 1.325(4) . ?
C332 F16A 1.349(6) . ?

loop_
_geom_angle_atom_site_label_1
_geom_angle_atom_site_label_2
_geom_angle_atom_site_label_3
_geom_angle
_geom_angle_site_symmetry_1
_geom_angle_site_symmetry_3
_geom_angle_publ_flag
C1 P1 P2 98.66(7) . . ?
C1 P1 Br2 96.58(7) . . ?
P2 P1 Br2 104.21(3) . . ?
C1 P1 Br1 83.85(7) . . ?
P2 P1 Br1 65.34(2) . . ?
Br2 P1 Br1 169.41(3) . . ?
C28 P2 P1 99.79(8) . . ?
C28 P2 Br3 94.01(7) . . ?
P1 P2 Br3 104.88(3) . . ?
C28 P2 Br1 88.37(7) . . ?
P1 P2 Br1 65.95(2) . . ?
Br3 P2 Br1 170.81(3) . . ?
P2 Br1 P1 48.707(17) . . ?
N2 C1 N1 106.09(18) . . ?
N2 C1 P1 135.22(16) . . ?
N1 C1 P1 118.66(16) . . ?
C1 N1 C2 109.79(18) . . ?
C1 N1 C4 126.76(18) . . ?
C2 N1 C4 123.11(18) . . ?
C3 C2 N1 107.09(19) . . ?
C3 C2 H2 126.5 . . ?
N1 C2 H2 126.5 . . ?
C2 C3 N2 107.53(19) . . ?
C2 C3 H3 126.2 . . ?
N2 C3 H3 126.2 . . ?
C1 N2 C3 109.48(18) . . ?
C1 N2 C16 129.27(18) . . ?
C3 N2 C16 120.73(18) . . ?
C9 C4 C5 123.8(2) . . ?
C9 C4 N1 118.7(2) . . ?
C5 C4 N1 117.2(2) . . ?
C6 C5 C4 116.4(3) . . ?
C6 C5 C10 120.4(2) . . ?
C4 C5 C10 123.0(2) . . ?
C7 C6 C5 121.2(3) . . ?
C7 C6 H6 119.4 . . ?
C5 C6 H6 119.4 . . ?
C8 C7 C6 120.5(3) . . ?
C8 C7 H7 119.7 . . ?
C6 C7 H7 119.7 . . ?
C7 C8 C9 121.7(3) . . ?
C7 C8 H8 119.2 . . ?
C9 C8 H8 119.2 . . ?
C8 C9 C4 116.1(3) . . ?
C8 C9 C13 120.4(2) . . ?
C4 C9 C13 123.1(2) . . ?
C5 C10 C11 112.9(2) . . ?
C5 C10 C12 110.9(2) . . ?
C11 C10 C12 110.0(2) . . ?
C5 C10 H10 107.6 . . ?
C11 C10 H10 107.6 . . ?
C12 C10 H10 107.6 . . ?
C10 C11 H11A 109.5 . . ?
C10 C11 H11B 109.5 . . ?
H11A C11 H11B 109.5 . . ?
C10 C11 H11C 109.5 . . ?
H11A C11 H11C 109.5 . . ?
H11B C11 H11C 109.5 . . ?
C10 C12 H12A 109.5 . . ?
C10 C12 H12B 109.5 . . ?
H12A C12 H12B 109.5 . . ?
C10 C12 H12C 109.5 . . ?
H12A C12 H12C 109.5 . . ?
H12B C12 H12C 109.5 . . ?
C9 C13 C14 113.7(3) . . ?
C9 C13 C15 108.8(3) . . ?
C14 C13 C15 109.5(3) . . ?
C9 C13 H13 108.2 . . ?
C14 C13 H13 108.2 . . ?
C15 C13 H13 108.2 . . ?
C13 C14 H14A 109.5 . . ?
C13 C14 H14B 109.5 . . ?
H14A C14 H14B 109.5 . . ?
C13 C14 H14C 109.5 . . ?
H14A C14 H14C 109.5 . . ?
H14B C14 H14C 109.5 . . ?
C13 C15 H15A 109.5 . . ?
C13 C15 H15B 109.5 . . ?
H15A C15 H15B 109.5 . . ?
C13 C15 H15C 109.5 . . ?
H15A C15 H15C 109.5 . . ?
H15B C15 H15C 109.5 . . ?
C17 C16 C21 124.3(2) . . ?
C17 C16 N2 117.06(19) . . ?
C21 C16 N2 118.2(2) . . ?
C16 C17 C18 116.8(2) . . ?
C16 C17 C22 122.5(2) . . ?
C18 C17 C22 120.5(2) . . ?
C19 C18 C17 120.6(2) . . ?
C19 C18 H18 119.7 . . ?
C17 C18 H18 119.7 . . ?
C18 C19 C20 121.1(2) . . ?
C18 C19 H19 119.5 . . ?
C20 C19 H19 119.5 . . ?
C19 C20 C21 121.3(2) . . ?
C19 C20 H20 119.3 . . ?
C21 C20 H20 119.3 . . ?
C20 C21 C16 115.8(2) . . ?
C20 C21 C25 121.8(2) . . ?
C16 C21 C25 122.2(2) . . ?
C17 C22 C23 113.6(2) . . ?
C17 C22 C24 110.4(2) . . ?
C23 C22 C24 109.4(2) . . ?
C17 C22 H22 107.7 . . ?
C23 C22 H22 107.7 . . ?
C24 C22 H22 107.7 . . ?
C22 C23 H23A 109.5 . . ?
C22 C23 H23B 109.5 . . ?
H23A C23 H23B 109.5 . . ?
C22 C23 H23C 109.5 . . ?
H23A C23 H23C 109.5 . . ?
H23B C23 H23C 109.5 . . ?
C22 C24 H24A 109.5 . . ?
C22 C24 H24B 109.5 . . ?
H24A C24 H24B 109.5 . . ?
C22 C24 H24C 109.5 . . ?
H24A C24 H24C 109.5 . . ?
H24B C24 H24C 109.5 . . ?
C21 C25 C26 113.4(2) . . ?
C21 C25 C27 109.6(2) . . ?
C26 C25 C27 109.7(2) . . ?
C21 C25 H25 108.0 . . ?
C26 C25 H25 108.0 . . ?
C27 C25 H25 108.0 . . ?
C25 C26 H26A 109.5 . . ?
C25 C26 H26B 109.5 . . ?
H26A C26 H26B 109.5 . . ?
C25 C26 H26C 109.5 . . ?
H26A C26 H26C 109.5 . . ?
H26B C26 H26C 109.5 . . ?
C25 C27 H27A 109.5 . . ?
C25 C27 H27B 109.5 . . ?
H27A C27 H27B 109.5 . . ?
C25 C27 H27C 109.5 . . ?
H27A C27 H27C 109.5 . . ?
H27B C27 H27C 109.5 . . ?
N4 C28 N3 106.18(19) . . ?
N4 C28 P2 134.50(17) . . ?
N3 C28 P2 118.17(17) . . ?
C28 N3 C29 109.5(2) . . ?
C28 N3 C31 129.78(19) . . ?
C29 N3 C31 120.6(2) . . ?
C30 C29 N3 107.6(2) . . ?
C30 C29 H29 126.2 . . ?
N3 C29 H29 126.2 . . ?
C29 C30 N4 107.4(2) . . ?
C29 C30 H30 126.3 . . ?
N4 C30 H30 126.3 . . ?
C28 N4 C30 109.4(2) . . ?
C28 N4 C43 130.97(19) . . ?
C30 N4 C43 119.53(19) . . ?
C36 C31 C32 123.6(2) . . ?
C36 C31 N3 118.7(2) . . ?
C32 C31 N3 117.1(2) . . ?
C33 C32 C31 116.1(2) . . ?
C33 C32 C37 119.8(2) . . ?
C31 C32 C37 123.9(2) . . ?
C34 C33 C32 121.5(3) . . ?
C34 C33 H33 119.3 . . ?
C32 C33 H33 119.3 . . ?
C35 C34 C33 120.6(3) . . ?
C35 C34 H34 119.7 . . ?
C33 C34 H34 119.7 . . ?
C34 C35 C36 121.2(3) . . ?
C34 C35 H35 119.4 . . ?
C36 C35 H35 119.4 . . ?
C31 C36 C35 116.9(2) . . ?
C31 C36 C40 124.1(2) . . ?
C35 C36 C40 118.8(3) . . ?
C32 C37 C38 112.4(3) . . ?
C32 C37 C39 110.1(3) . . ?
C38 C37 C39 109.5(3) . . ?
C32 C37 H37 108.2 . . ?
C38 C37 H37 108.2 . . ?
C39 C37 H37 108.2 . . ?
C37 C38 H38A 109.5 . . ?
C37 C38 H38B 109.5 . . ?
H38A C38 H38B 109.5 . . ?
C37 C38 H38C 109.5 . . ?
H38A C38 H38C 109.5 . . ?
H38B C38 H38C 109.5 . . ?
C37 C39 H39A 109.5 . . ?
C37 C39 H39B 109.5 . . ?
H39A C39 H39B 109.5 . . ?
C37 C39 H39C 109.5 . . ?
H39A C39 H39C 109.5 . . ?
H39B C39 H39C 109.5 . . ?
C36 C40 C41 112.0(2) . . ?
C36 C40 C42 109.3(2) . . ?
C41 C40 C42 110.5(3) . . ?
C36 C40 H40 108.3 . . ?
C41 C40 H40 108.3 . . ?
C42 C40 H40 108.3 . . ?
C40 C41 H41A 109.5 . . ?
C40 C41 H41B 109.5 . . ?
H41A C41 H41B 109.5 . . ?
C40 C41 H41C 109.5 . . ?
H41A C41 H41C 109.5 . . ?
H41B C41 H41C 109.5 . . ?
C40 C42 H42A 109.5 . . ?
C40 C42 H42B 109.5 . . ?
H42A C42 H42B 109.5 . . ?
C40 C42 H42C 109.5 . . ?
H42A C42 H42C 109.5 . . ?
H42B C42 H42C 109.5 . . ?
C48 C43 C44 123.5(2) . . ?
C48 C43 N4 118.3(2) . . ?
C44 C43 N4 117.6(2) . . ?
C45 C44 C43 116.8(2) . . ?
C45 C44 C49 120.7(2) . . ?
C43 C44 C49 122.3(3) . . ?
C46 C45 C44 121.1(3) . . ?
C46 C45 H45 119.5 . . ?
C44 C45 H45 119.5 . . ?
C45 C46 C47 121.0(3) . . ?
C45 C46 H46 119.5 . . ?
C47 C46 H46 119.5 . . ?
C46 C47 C48 120.7(3) . . ?
C46 C47 H47 119.7 . . ?
C48 C47 H47 119.7 . . ?
C43 C48 C47 116.8(2) . . ?
C43 C48 C52 123.4(2) . . ?
C47 C48 C52 119.7(2) . . ?
C44 C49 C51 110.3(2) . . ?
C44 C49 C50 112.3(3) . . ?
C51 C49 C50 110.2(3) . . ?
C44 C49 H49 108.0 . . ?
C51 C49 H49 108.0 . . ?
C50 C49 H49 108.0 . . ?
C49 C50 H50A 109.5 . . ?
C49 C50 H50B 109.5 . . ?
H50A C50 H50B 109.5 . . ?
C49 C50 H50C 109.5 . . ?
H50A C50 H50C 109.5 . . ?
H50B C50 H50C 109.5 . . ?
C49 C51 H51A 109.5 . . ?
C49 C51 H51B 109.5 . . ?
H51A C51 H51B 109.5 . . ?
C49 C51 H51C 109.5 . . ?
H51A C51 H51C 109.5 . . ?
H51B C51 H51C 109.5 . . ?
C48 C52 C53 111.5(2) . . ?
C48 C52 C54 110.5(2) . . ?
C53 C52 C54 110.0(2) . . ?
C48 C52 H52 108.2 . . ?
C53 C52 H52 108.2 . . ?
C54 C52 H52 108.2 . . ?
C52 C53 H53A 109.5 . . ?
C52 C53 H53B 109.5 . . ?
H53A C53 H53B 109.5 . . ?
C52 C53 H53C 109.5 . . ?
H53A C53 H53C 109.5 . . ?
H53B C53 H53C 109.5 . . ?
C52 C54 H54A 109.5 . . ?
C52 C54 H54B 109.5 . . ?
H54A C54 H54B 109.5 . . ?
C52 C54 H54C 109.5 . . ?
H54A C54 H54C 109.5 . . ?
H54B C54 H54C 109.5 . . ?
C55 P3 P4 99.99(7) . . ?
C55 P3 Br5 91.89(7) . . ?
P4 P3 Br5 104.29(3) . . ?
C55 P3 Br4 90.24(7) . . ?
P4 P3 Br4 65.19(2) . . ?
Br5 P3 Br4 169.48(3) . . ?
C82 P4 P3 99.27(8) . . ?
C82 P4 Br6 92.79(7) . . ?
P3 P4 Br6 105.25(3) . . ?
C82 P4 Br4 85.36(7) . . ?
P3 P4 Br4 65.63(2) . . ?
Br6 P4 Br4 170.16(3) . . ?
P4 Br4 P3 49.179(17) . . ?
N6 C55 N5 106.23(19) . . ?
N6 C55 P3 134.36(17) . . ?
N5 C55 P3 117.81(17) . . ?
C55 N5 C56 109.7(2) . . ?
C55 N5 C58 127.9(2) . . ?
C56 N5 C58 122.2(2) . . ?
C57 C56 N5 107.3(2) . . ?
C57 C56 H56 126.3 . . ?
N5 C56 H56 126.3 . . ?
C56 C57 N6 107.2(2) . . ?
C56 C57 H57 126.4 . . ?
N6 C57 H57 126.4 . . ?
C55 N6 C57 109.5(2) . . ?
C55 N6 C70 129.44(19) . . ?
C57 N6 C70 120.7(2) . . ?
C63 C58 C59 124.2(2) . . ?
C63 C58 N5 118.5(2) . . ?
C59 C58 N5 117.2(2) . . ?
C60 C59 C58 116.0(3) . . ?
C60 C59 C64 120.8(2) . . ?
C58 C59 C64 123.2(2) . . ?
C61 C60 C59 121.4(3) . . ?
C61 C60 H60 119.3 . . ?
C59 C60 H60 119.3 . . ?
C62 C61 C60 120.7(3) . . ?
C62 C61 H61 119.7 . . ?
C60 C61 H61 119.7 . . ?
C61 C62 C63 121.1(3) . . ?
C61 C62 H62 119.5 . . ?
C63 C62 H62 119.5 . . ?
C62 C63 C58 116.5(3) . . ?
C62 C63 C67 120.4(3) . . ?
C58 C63 C67 123.0(2) . . ?
C59 C64 C66 111.8(2) . . ?
C59 C64 C65 112.4(3) . . ?
C66 C64 C65 109.2(3) . . ?
C59 C64 H64 107.7 . . ?
C66 C64 H64 107.7 . . ?
C65 C64 H64 107.7 . . ?
C64 C65 H65A 109.5 . . ?
C64 C65 H65B 109.5 . . ?
H65A C65 H65B 109.5 . . ?
C64 C65 H65C 109.5 . . ?
H65A C65 H65C 109.5 . . ?
H65B C65 H65C 109.5 . . ?
C64 C66 H66A 109.5 . . ?
C64 C66 H66B 109.5 . . ?
H66A C66 H66B 109.5 . . ?
C64 C66 H66C 109.5 . . ?
H66A C66 H66C 109.5 . . ?
H66B C66 H66C 109.5 . . ?
C63 C67 C68 112.0(3) . . ?
C63 C67 C69 109.4(3) . . ?
C68 C67 C69 111.2(3) . . ?
C63 C67 H67 108.0 . . ?
C68 C67 H67 108.0 . . ?
C69 C67 H67 108.0 . . ?
C67 C68 H68A 109.5 . . ?
C67 C68 H68B 109.5 . . ?
H68A C68 H68B 109.5 . . ?
C67 C68 H68C 109.5 . . ?
H68A C68 H68C 109.5 . . ?
H68B C68 H68C 109.5 . . ?
C67 C69 H69A 109.5 . . ?
C67 C69 H69B 109.5 . . ?
H69A C69 H69B 109.5 . . ?
C67 C69 H69C 109.5 . . ?
H69A C69 H69C 109.5 . . ?
H69B C69 H69C 109.5 . . ?
C75 C70 C71 123.3(2) . . ?
C75 C70 N6 118.9(2) . . ?
C71 C70 N6 117.3(2) . . ?
C72 C71 C70 116.9(2) . . ?
C72 C71 C76 120.8(2) . . ?
C70 C71 C76 122.3(2) . . ?
C73 C72 C71 120.9(3) . . ?
C73 C72 H72 119.6 . . ?
C71 C72 H72 119.6 . . ?
C74 C73 C72 120.8(3) . . ?
C74 C73 H73 119.6 . . ?
C72 C73 H73 119.6 . . ?
C73 C74 C75 121.3(3) . . ?
C73 C74 H74 119.4 . . ?
C75 C74 H74 119.4 . . ?
C70 C75 C74 116.7(2) . . ?
C70 C75 C79 124.0(2) . . ?
C74 C75 C79 119.3(2) . . ?
C71 C76 C77 113.1(2) . . ?
C71 C76 C78 110.4(2) . . ?
C77 C76 C78 110.5(2) . . ?
C71 C76 H76 107.5 . . ?
C77 C76 H76 107.5 . . ?
C78 C76 H76 107.5 . . ?
C76 C77 H77A 109.5 . . ?
C76 C77 H77B 109.5 . . ?
H77A C77 H77B 109.5 . . ?
C76 C77 H77C 109.5 . . ?
H77A C77 H77C 109.5 . . ?
H77B C77 H77C 109.5 . . ?
C76 C78 H78A 109.5 . . ?
C76 C78 H78B 109.5 . . ?
H78A C78 H78B 109.5 . . ?
C76 C78 H78C 109.5 . . ?
H78A C78 H78C 109.5 . . ?
H78B C78 H78C 109.5 . . ?
C75 C79 C80 111.7(2) . . ?
C75 C79 C81 110.1(3) . . ?
C80 C79 C81 110.5(2) . . ?
C75 C79 H79 108.2 . . ?
C80 C79 H79 108.2 . . ?
C81 C79 H79 108.2 . . ?
C79 C80 H80A 109.5 . . ?
C79 C80 H80B 109.5 . . ?
H80A C80 H80B 109.5 . . ?
C79 C80 H80C 109.5 . . ?
H80A C80 H80C 109.5 . . ?
H80B C80 H80C 109.5 . . ?
C79 C81 H81A 109.5 . . ?
C79 C81 H81B 109.5 . . ?
H81A C81 H81B 109.5 . . ?
C79 C81 H81C 109.5 . . ?
H81A C81 H81C 109.5 . . ?
H81B C81 H81C 109.5 . . ?
N8 C82 N7 106.4(2) . . ?
N8 C82 P4 134.46(18) . . ?
N7 C82 P4 117.98(18) . . ?
C82 N7 C83 109.2(2) . . ?
C82 N7 C85 126.5(2) . . ?
C83 N7 C85 124.2(2) . . ?
C84 C83 N7 107.5(2) . . ?
C84 C83 H83 126.3 . . ?
N7 C83 H83 126.3 . . ?
C83 C84 N8 107.7(2) . . ?
C83 C84 H84 126.2 . . ?
N8 C84 H84 126.2 . . ?
C82 N8 C84 109.3(2) . . ?
C82 N8 C97 130.0(2) . . ?
C84 N8 C97 120.6(2) . . ?
C90 C85 C86 123.6(3) . . ?
C90 C85 N7 118.5(2) . . ?
C86 C85 N7 117.8(3) . . ?
C87 C86 C85 115.9(3) . . ?
C87 C86 C91 121.0(3) . . ?
C85 C86 C91 122.8(3) . . ?
C88 C87 C86 121.9(3) . . ?
C88 C87 H87 119.1 . . ?
C86 C87 H87 119.1 . . ?
C87 C88 C89 120.3(3) . . ?
C87 C88 H88 119.9 . . ?
C89 C88 H88 119.9 . . ?
C88 C89 C90 121.4(3) . . ?
C88 C89 H89 119.3 . . ?
C90 C89 H89 119.3 . . ?
C89 C90 C85 116.6(3) . . ?
C89 C90 C94 120.0(3) . . ?
C85 C90 C94 122.9(2) . . ?
C86 C91 C93 109.4(3) . . ?
C86 C91 C92 112.7(3) . . ?
C93 C91 C92 109.5(3) . . ?
C86 C91 H91 108.4 . . ?
C93 C91 H91 108.4 . . ?
C92 C91 H91 108.4 . . ?
C91 C92 H92A 109.5 . . ?
C91 C92 H92B 109.5 . . ?
H92A C92 H92B 109.5 . . ?
C91 C92 H92C 109.5 . . ?
H92A C92 H92C 109.5 . . ?
H92B C92 H92C 109.5 . . ?
C91 C93 H93A 109.5 . . ?
C91 C93 H93B 109.5 . . ?
H93A C93 H93B 109.5 . . ?
C91 C93 H93C 109.5 . . ?
H93A C93 H93C 109.5 . . ?
H93B C93 H93C 109.5 . . ?
C90 C94 C95 113.9(3) . . ?
C90 C94 C96 107.6(3) . . ?
C95 C94 C96 110.9(3) . . ?
C90 C94 H94 108.1 . . ?
C95 C94 H94 108.1 . . ?
C96 C94 H94 108.1 . . ?
C94 C95 H95A 109.5 . . ?
C94 C95 H95B 109.5 . . ?
H95A C95 H95B 109.5 . . ?
C94 C95 H95C 109.5 . . ?
H95A C95 H95C 109.5 . . ?
H95B C95 H95C 109.5 . . ?
C94 C96 H96A 109.5 . . ?
C94 C96 H96B 109.5 . . ?
H96A C96 H96B 109.5 . . ?
C94 C96 H96C 109.5 . . ?
H96A C96 H96C 109.5 . . ?
H96B C96 H96C 109.5 . . ?
C102 C97 C98 123.4(2) . . ?
C102 C97 N8 118.8(2) . . ?
C98 C97 N8 117.5(2) . . ?
C99 C98 C97 116.4(3) . . ?
C99 C98 C103 120.3(3) . . ?
C97 C98 C103 123.0(3) . . ?
C100 C99 C98 121.2(3) . . ?
C100 C99 H99 119.4 . . ?
C98 C99 H99 119.4 . . ?
C101 C100 C99 120.6(3) . . ?
C101 C100 H100 119.7 . . ?
C99 C100 H100 119.7 . . ?
C100 C101 C102 121.3(3) . . ?
C100 C101 H101 119.3 . . ?
C102 C101 H101 119.3 . . ?
C101 C102 C97 116.9(3) . . ?
C101 C102 C106 119.0(3) . . ?
C97 C102 C106 124.0(2) . . ?
C98 C103 C104 113.4(3) . . ?
C98 C103 C105 109.2(3) . . ?
C104 C103 C105 110.5(3) . . ?
C98 C103 H103 107.8 . . ?
C104 C103 H103 107.8 . . ?
C105 C103 H103 107.8 . . ?
C103 C104 H10A 109.5 . . ?
C103 C104 H10B 109.5 . . ?
H10A C104 H10B 109.5 . . ?
C103 C104 H10C 109.5 . . ?
H10A C104 H10C 109.5 . . ?
H10B C104 H10C 109.5 . . ?
C103 C105 H10D 109.5 . . ?
C103 C105 H10E 109.5 . . ?
H10D C105 H10E 109.5 . . ?
C103 C105 H10F 109.5 . . ?
H10D C105 H10F 109.5 . . ?
H10E C105 H10F 109.5 . . ?
C102 C106 C108 109.7(3) . . ?
C102 C106 C107 112.8(3) . . ?
C108 C106 C107 109.6(3) . . ?
C102 C106 H106 108.2 . . ?
C108 C106 H106 108.2 . . ?
C107 C106 H106 108.2 . . ?
C106 C107 H10G 109.5 . . ?
C106 C107 H10H 109.5 . . ?
H10G C107 H10H 109.5 . . ?
C106 C107 H10I 109.5 . . ?
H10G C107 H10I 109.5 . . ?
H10H C107 H10I 109.5 . . ?
C106 C108 H10J 109.5 . . ?
C106 C108 H10K 109.5 . . ?
H10J C108 H10K 109.5 . . ?
C106 C108 H10L 109.5 . . ?
H10J C108 H10L 109.5 . . ?
H10K C108 H10L 109.5 . . ?
C217 B201 C225 102.43(17) . . ?
C217 B201 C209 113.71(18) . . ?
C225 B201 C209 112.61(18) . . ?
C217 B201 C201 113.03(18) . . ?
C225 B201 C201 112.80(18) . . ?
C209 B201 C201 102.67(17) . . ?
C202 C201 C206 115.8(2) . . ?
C202 C201 B201 121.5(2) . . ?
C206 C201 B201 122.06(19) . . ?
C203 C202 C201 122.2(2) . . ?
C203 C202 H202 118.9 . . ?
C201 C202 H202 118.9 . . ?
C204 C203 C202 120.9(2) . . ?
C204 C203 C207 120.3(2) . . ?
C202 C203 C207 118.8(2) . . ?
C203 C204 C205 118.1(2) . . ?
C203 C204 H204 120.9 . . ?
C205 C204 H204 120.9 . . ?
C204 C205 C206 120.9(2) . . ?
C204 C205 C208 119.4(2) . . ?
C206 C205 C208 119.7(2) . . ?
C205 C206 C201 122.0(2) . . ?
C205 C206 H206 119.0 . . ?
C201 C206 H206 119.0 . . ?
F1C C207 F1A 108.0(3) . . ?
F1C C207 F1B 104.4(3) . . ?
F1A C207 F1B 104.8(3) . . ?
F1C C207 C203 113.1(3) . . ?
F1A C207 C203 113.4(3) . . ?
F1B C207 C203 112.5(3) . . ?
F2E C208 F2F 103.7(15) . . ?
F2E C208 F2D 106.5(14) . . ?
F2F C208 F2D 108.1(14) . . ?
F2A C208 F2B 106.4(3) . . ?
F2A C208 F2C 106.0(3) . . ?
F2B C208 F2C 104.7(3) . . ?
F2E C208 C205 116.0(7) . . ?
F2F C208 C205 108.2(7) . . ?
F2D C208 C205 113.7(7) . . ?
F2A C208 C205 113.4(2) . . ?
F2B C208 C205 112.0(3) . . ?
F2C C208 C205 113.7(2) . . ?
C214 C209 C210 116.0(2) . . ?
C214 C209 B201 122.32(19) . . ?
C210 C209 B201 121.08(19) . . ?
C211 C210 C209 121.8(2) . . ?
C211 C210 H210 119.1 . . ?
C209 C210 H210 119.1 . . ?
C212 C211 C210 121.2(2) . . ?
C212 C211 C215 119.7(2) . . ?
C210 C211 C215 119.0(2) . . ?
C211 C212 C213 117.9(2) . . ?
C211 C212 H212 121.0 . . ?
C213 C212 H212 121.0 . . ?
C212 C213 C214 120.7(2) . . ?
C212 C213 C216 120.9(2) . . ?
C214 C213 C216 118.4(2) . . ?
C213 C214 C209 122.4(2) . . ?
C213 C214 H214 118.8 . . ?
C209 C214 H214 118.8 . . ?
F3B C215 F3A 105.8(2) . . ?
F3B C215 F3C 106.6(3) . . ?
F3A C215 F3C 106.3(2) . . ?
F3B C215 C211 113.0(2) . . ?
F3A C215 C211 113.3(2) . . ?
F3C C215 C211 111.4(2) . . ?
F4A C216 F4C 106.9(2) . . ?
F4A C216 F4B 106.5(2) . . ?
F4C C216 F4B 105.1(2) . . ?
F4A C216 C213 113.3(2) . . ?
F4C C216 C213 112.6(2) . . ?
F4B C216 C213 111.9(2) . . ?
C218 C217 C222 116.0(2) . . ?
C218 C217 B201 121.5(2) . . ?
C222 C217 B201 121.81(19) . . ?
C217 C218 C219 122.5(2) . . ?
C217 C218 H218 118.7 . . ?
C219 C218 H218 118.7 . . ?
C220 C219 C218 120.4(2) . . ?
C220 C219 C223 121.1(2) . . ?
C218 C219 C223 118.5(2) . . ?
C221 C220 C219 118.3(2) . . ?
C221 C220 H220 120.9 . . ?
C219 C220 H220 120.9 . . ?
C220 C221 C222 121.0(2) . . ?
C220 C221 C224 119.9(2) . . ?
C222 C221 C224 119.0(2) . . ?
C221 C222 C217 121.7(2) . . ?
C221 C222 H222 119.1 . . ?
C217 C222 H222 119.1 . . ?
F5A C223 F5C 106.0(3) . . ?
F5A C223 F5B 107.5(3) . . ?
F5C C223 F5B 103.7(3) . . ?
F5A C223 C219 114.1(3) . . ?
F5C C223 C219 112.3(2) . . ?
F5B C223 C219 112.4(2) . . ?
F6C C224 F6B 105.7(3) . . ?
F6C C224 F6A 108.3(3) . . ?
F6B C224 F6A 103.3(3) . . ?
F6C C224 C221 112.9(2) . . ?
F6B C224 C221 113.2(2) . . ?
F6A C224 C221 112.8(2) . . ?
C226 C225 C230 115.9(2) . . ?
C226 C225 B201 122.1(2) . . ?
C230 C225 B201 121.6(2) . . ?
C227 C226 C225 121.9(2) . . ?
C227 C226 H226 119.1 . . ?
C225 C226 H226 119.1 . . ?
C228 C227 C226 120.8(2) . . ?
C228 C227 C231 118.8(2) . . ?
C226 C227 C231 120.3(2) . . ?
C227 C228 C229 118.2(2) . . ?
C227 C228 H228 120.9 . . ?
C229 C228 H228 120.9 . . ?
C228 C229 C230 121.0(2) . . ?
C228 C229 C232 118.5(2) . . ?
C230 C229 C232 120.6(3) . . ?
C229 C230 C225 122.1(2) . . ?
C229 C230 H230 118.9 . . ?
C225 C230 H230 118.9 . . ?
F7D C231 F7F 110.6(10) . . ?
F7B C231 F7C 105.9(4) . . ?
F7B C231 F7A 105.4(4) . . ?
F7C C231 F7A 104.3(4) . . ?
F7D C231 F7E 104.1(10) . . ?
F7F C231 F7E 105.6(9) . . ?
F7D C231 C227 111.8(6) . . ?
F7F C231 C227 114.5(5) . . ?
F7B C231 C227 112.8(3) . . ?
F7C C231 C227 113.3(3) . . ?
F7A C231 C227 114.4(3) . . ?
F7E C231 C227 109.5(6) . . ?
F8D C232 F8F 103.2(11) . . ?
F8D C232 F8E 101.2(10) . . ?
F8F C232 F8E 107.6(11) . . ?
F8A C232 F8B 108.1(4) . . ?
F8A C232 F8C 109.0(4) . . ?
F8B C232 F8C 100.0(3) . . ?
F8D C232 C229 109.2(7) . . ?
F8F C232 C229 112.5(7) . . ?
F8A C232 C229 114.9(3) . . ?
F8E C232 C229 121.2(7) . . ?
F8B C232 C229 112.6(3) . . ?
F8C C232 C229 111.1(3) . . ?
C325 B301 C301 110.93(19) . . ?
C325 B301 C317 105.14(19) . . ?
C301 B301 C317 112.30(19) . . ?
C325 B301 C309 110.99(19) . . ?
C301 B301 C309 105.84(19) . . ?
C317 B301 C309 111.76(19) . . ?
C306 C301 C302 115.5(2) . . ?
C306 C301 B301 124.2(2) . . ?
C302 C301 B301 120.2(2) . . ?
C303 C302 C301 122.4(2) . . ?
C303 C302 H302 118.8 . . ?
C301 C302 H302 118.8 . . ?
C304 C303 C302 121.0(2) . . ?
C304 C303 C307 119.5(2) . . ?
C302 C303 C307 119.4(2) . . ?
C303 C304 C305 117.7(2) . . ?
C303 C304 H304 121.1 . . ?
C305 C304 H304 121.1 . . ?
C304 C305 C306 121.1(2) . . ?
C304 C305 C308 119.2(2) . . ?
C306 C305 C308 119.6(2) . . ?
C305 C306 C301 122.2(2) . . ?
C305 C306 H306 118.9 . . ?
C301 C306 H306 118.9 . . ?
F9A C307 F9B 105.2(2) . . ?
F9A C307 F9C 105.4(3) . . ?
F9B C307 F9C 106.8(3) . . ?
F9A C307 C303 112.7(2) . . ?
F9B C307 C303 114.0(2) . . ?
F9C C307 C303 112.2(2) . . ?
F10F C308 F10D 108.6(12) . . ?
F10C C308 F10B 109.4(3) . . ?
F10C C308 F10A 105.2(3) . . ?
F10B C308 F10A 103.7(2) . . ?
F10F C308 F10E 100.3(10) . . ?
F10D C308 F10E 103.2(11) . . ?
F10F C308 C305 113.8(6) . . ?
F10D C308 C305 118.2(6) . . ?
F10C C308 C305 114.2(2) . . ?
F10B C308 C305 111.2(2) . . ?
F10A C308 C305 112.4(2) . . ?
F10E C308 C305 110.8(5) . . ?
C314 C309 C310 115.4(2) . . ?
C314 C309 B301 122.6(2) . . ?
C310 C309 B301 122.0(2) . . ?
C311 C310 C309 122.3(2) . . ?
C311 C310 H310 118.8 . . ?
C309 C310 H310 118.8 . . ?
C312 C311 C310 121.1(2) . . ?
C312 C311 C315 119.3(2) . . ?
C310 C311 C315 119.5(2) . . ?
C311 C312 C313 117.5(2) . . ?
C311 C312 H312 121.2 . . ?
C313 C312 H312 121.2 . . ?
C312 C313 C314 121.3(2) . . ?
C312 C313 C316 119.6(2) . . ?
C314 C313 C316 119.2(2) . . ?
C313 C314 C309 122.2(2) . . ?
C313 C314 H314 118.9 . . ?
C309 C314 H314 118.9 . . ?
F11E C315 F11F 113.1(6) . . ?
F11A C315 F11B 107.8(5) . . ?
F11A C315 F11C 105.9(5) . . ?
F11B C315 F11C 99.1(4) . . ?
F11E C315 F11D 103.7(6) . . ?
F11F C315 F11D 104.0(5) . . ?
F11E C315 C311 114.5(3) . . ?
F11F C315 C311 110.9(3) . . ?
F11A C315 C311 115.7(3) . . ?
F11B C315 C311 113.4(3) . . ?
F11C C315 C311 113.3(3) . . ?
F11D C315 C311 109.8(3) . . ?
F12D C316 F12E 114.2(9) . . ?
F12C C316 F12A 113.8(4) . . ?
F12D C316 F12F 103.5(8) . . ?
F12E C316 F12F 94.3(7) . . ?
F12C C316 F12B 101.4(4) . . ?
F12A C316 F12B 99.7(4) . . ?
F12D C316 C313 118.9(4) . . ?
F12E C316 C313 114.5(5) . . ?
F12C C316 C313 115.4(3) . . ?
F12A C316 C313 115.1(3) . . ?
F12F C316 C313 107.3(3) . . ?
F12B C316 C313 109.0(3) . . ?
C318 C317 C322 115.3(2) . . ?
C318 C317 B301 124.5(2) . . ?
C322 C317 B301 120.1(2) . . ?
C319 C318 C317 122.6(2) . . ?
C319 C318 H318 118.7 . . ?
C317 C318 H318 118.7 . . ?
C320 C319 C318 121.3(2) . . ?
C320 C319 C323 120.7(2) . . ?
C318 C319 C323 117.9(2) . . ?
C319 C320 C321 117.0(2) . . ?
C319 C320 H320 121.5 . . ?
C321 C320 H320 121.5 . . ?
C322 C321 C320 121.7(2) . . ?
C322 C321 C324 119.8(3) . . ?
C320 C321 C324 118.5(3) . . ?
C321 C322 C317 122.0(2) . . ?
C321 C322 H322 119.0 . . ?
C317 C322 H322 119.0 . . ?
F13B C323 F13A 106.3(2) . . ?
F13B C323 F13C 106.0(2) . . ?
F13A C323 F13C 107.6(3) . . ?
F13B C323 C319 113.4(2) . . ?
F13A C323 C319 111.2(2) . . ?
F13C C323 C319 112.0(2) . . ?
F14E C324 F14D 105.3(10) . . ?
F14E C324 F14F 111.1(11) . . ?
F14D C324 F14F 97.6(8) . . ?
F14A C324 F14C 108.5(5) . . ?
F14A C324 F14B 105.7(5) . . ?
F14C C324 F14B 101.8(4) . . ?
F14E C324 C321 117.3(5) . . ?
F14A C324 C321 115.2(3) . . ?
F14D C324 C321 110.7(5) . . ?
F14F C324 C321 112.6(4) . . ?
F14C C324 C321 111.5(3) . . ?
F14B C324 C321 113.2(3) . . ?
C330 C325 C326 115.8(2) . . ?
C330 C325 B301 123.2(2) . . ?
C326 C325 B301 120.9(2) . . ?
C327 C326 C325 122.2(2) . . ?
C327 C326 H326 118.9 . . ?
C325 C326 H326 118.9 . . ?
C328 C327 C326 120.8(3) . . ?
C328 C327 C331 119.7(3) . . ?
C326 C327 C331 119.5(3) . . ?
C327 C328 C329 118.3(2) . . ?
C327 C328 H328 120.9 . . ?
C329 C328 H328 120.9 . . ?
C328 C329 C330 120.8(3) . . ?
C328 C329 C332 120.3(3) . . ?
C330 C329 C332 118.9(3) . . ?
C329 C330 C325 122.0(3) . . ?
C329 C330 H330 119.0 . . ?
C325 C330 H330 119.0 . . ?
F15F C331 F15D 109.5(11) . . ?
F15F C331 F15E 100.8(10) . . ?
F15D C331 F15E 95.6(8) . . ?
F15B C331 F15A 110.0(4) . . ?
F15B C331 F15C 110.2(4) . . ?
F15A C331 F15C 99.0(3) . . ?
F15F C331 C327 120.2(8) . . ?
F15B C331 C327 114.5(3) . . ?
F15D C331 C327 116.9(4) . . ?
F15E C331 C327 109.7(5) . . ?
F15A C331 C327 110.0(3) . . ?
F15C C331 C327 112.1(3) . . ?
F16D C332 F16F 115(2) . . ?
F16D C332 F16E 101.8(19) . . ?
F16F C332 F16E 107(2) . . ?
F16C C332 F16B 106.8(3) . . ?
F16C C332 F16A 105.3(4) . . ?
F16B C332 F16A 103.8(4) . . ?
F16D C332 C329 115.7(11) . . ?
F16F C332 C329 112.0(10) . . ?
F16E C332 C329 103.1(9) . . ?
F16C C332 C329 113.6(3) . . ?
F16B C332 C329 113.5(3) . . ?
F16A C332 C329 113.0(3) . . ?

_refine_diff_density_max         1.473
_refine_diff_density_min         -0.876
_refine_diff_density_rms         0.072

_shelxl_version_number           2013-4

_shelx_res_file                  
;
TITL p-1 in P-1
CELL  1.54178  12.8207  23.5342  30.8558   90.475   99.027  105.727
ZERR     4.00   0.0001   0.0003   0.0004    0.001    0.001    0.001
LATT   1
SFAC  H    C    N    F    P    BR   B
UNIT  336  344  16   96   8    12   4
MERG   2
EADP F2A F2E
EADP F2B F2F
EADP F2C F2D
EADP F7A F7D
EADP F7B F7E
EADP F7C F7F
EADP F8A F8D
EADP F8B F8E
EADP F8C F8F
EADP F10A F10E
EADP F10B F10F
EADP F10C F10D
EADP F11A F11E
EADP F11B F11F
EADP F11C F11D
EADP F12A F12E
EADP F12B F12F
EADP F12C F12D
EADP F14A F14E
EADP F14B F14F
EADP F14C F14D
EADP F15A F15E
EADP F15B F15F
EADP F15C F15D
EADP F16A F16E
EADP F16B F16F
EADP F16C F16D
ISOR F8A
BIND P1 BR1
ACTA
BOND $H
FMAP   2
PLAN   50
L.S.   24
TEMP -123
SIZE  0.12 0.26 0.26
WGHT    0.064300   10.795800
FVAR       0.20280   0.87432   0.76612   0.83048   0.83903   0.55856   0.69974
FVAR       0.69452   0.74890   0.88331
MOLE    1
P1    5    0.353801    0.689920    0.007877    11.00000    0.02259    0.02451 =
         0.02150    0.00298    0.00803    0.00615
P2    5    0.290900    0.764675    0.029849    11.00000    0.02167    0.02387 =
         0.01846    0.00046    0.00585    0.00421
BR1   6    0.511365    0.780755    0.056726    11.00000    0.02581    0.04292 =
         0.02928   -0.00100    0.00229    0.00419
BR2   6    0.202084    0.625697   -0.033045    11.00000    0.03100    0.03401 =
         0.03265   -0.00694    0.01383   -0.00299
BR3   6    0.105909    0.737543    0.001321    11.00000    0.02226    0.03965 =
         0.02591    0.00024    0.00313    0.00843
C1    2    0.416122    0.725012   -0.039508    11.00000    0.01633    0.02045 =
         0.02048   -0.00071    0.00463    0.00304
N1    3    0.502514    0.708877   -0.050899    11.00000    0.01703    0.02223 =
         0.02360    0.00186    0.00551    0.00497
C2    2    0.539295    0.741270   -0.085183    11.00000    0.02246    0.02523 =
         0.02730    0.00126    0.01175    0.00289
AFIX  43
H2    1    0.598897    0.738536   -0.099126    11.00000   -1.20000
AFIX   0
C3    2    0.474961    0.777477   -0.095195    11.00000    0.02317    0.02309 =
         0.02335    0.00104    0.00980    0.00255
AFIX  43
H3    1    0.481080    0.805295   -0.117443    11.00000   -1.20000
AFIX   0
N2    3    0.398330    0.766860   -0.067234    11.00000    0.01894    0.02034 =
         0.01971    0.00028    0.00563    0.00413
C4    2    0.544602    0.660601   -0.033978    11.00000    0.02094    0.02783 =
         0.03275    0.00682    0.01076    0.01021
C5    2    0.490289    0.603664   -0.052736    11.00000    0.02352    0.02559 =
         0.04359    0.00740    0.01541    0.00690
C6    2    0.534008    0.558153   -0.036982    11.00000    0.03503    0.02860 =
         0.06779    0.01498    0.02271    0.01172
AFIX  43
H6    1    0.500475    0.518916   -0.048913    11.00000   -1.20000
AFIX   0
C7    2    0.624989    0.569049   -0.004415    11.00000    0.03818    0.05119 =
         0.07375    0.03237    0.02432    0.02633
AFIX  43
H7    1    0.651665    0.537147    0.006565    11.00000   -1.20000
AFIX   0
C8    2    0.677206    0.625541    0.012229    11.00000    0.02763    0.05671 =
         0.05048    0.01823    0.00855    0.01995
AFIX  43
H8    1    0.739540    0.632055    0.034747    11.00000   -1.20000
AFIX   0
C9    2    0.641147    0.673788   -0.003060    11.00000    0.02152    0.04272 =
         0.03702    0.00721    0.00792    0.01256
C10   2    0.394851    0.591474   -0.090860    11.00000    0.02776    0.02409 =
         0.04372   -0.00481    0.01011    0.00352
AFIX  13
H10   1    0.356950    0.623214   -0.089290    11.00000   -1.20000
AFIX   0
C11   2    0.310049    0.532135   -0.088801    11.00000    0.03755    0.02864 =
         0.07488   -0.00549    0.01108    0.00108
AFIX 137
H11A  1    0.343239    0.499932   -0.092800    11.00000   -1.50000
H11B  1    0.246858    0.528513   -0.112133    11.00000   -1.50000
H11C  1    0.285680    0.529915   -0.060152    11.00000   -1.50000
AFIX   0
C12   2    0.436203    0.594710   -0.135004    11.00000    0.04618    0.04823 =
         0.04609   -0.01144    0.01365    0.01115
AFIX 137
H12A  1    0.488291    0.633458   -0.136550    11.00000   -1.50000
H12B  1    0.373866    0.589101   -0.159015    11.00000   -1.50000
H12C  1    0.472895    0.563640   -0.137678    11.00000   -1.50000
AFIX   0
C13   2    0.711862    0.736385    0.009610    11.00000    0.02201    0.05168 =
         0.04522   -0.00377   -0.00162    0.00858
AFIX  13
H13   1    0.664707    0.763868    0.003135    11.00000   -1.20000
AFIX   0
C14   2    0.763895    0.746087    0.058182    11.00000    0.03504    0.08664 =
         0.05259   -0.00489   -0.00675    0.01359
AFIX 137
H14A  1    0.706821    0.732180    0.076389    11.00000   -1.50000
H14B  1    0.799335    0.788304    0.065092    11.00000   -1.50000
H14C  1    0.818855    0.723992    0.064172    11.00000   -1.50000
AFIX   0
C15   2    0.802620    0.751655   -0.019027    11.00000    0.02702    0.05528 =
         0.06399    0.00516    0.00779    0.00404
AFIX 137
H15A  1    0.847423    0.792491   -0.011783    11.00000   -1.50000
H15B  1    0.769088    0.747427   -0.050110    11.00000   -1.50000
H15C  1    0.849183    0.724779   -0.013437    11.00000   -1.50000
AFIX   0
C16   2    0.307003    0.793357   -0.073801    11.00000    0.02197    0.02184 =
         0.02086    0.00376    0.00713    0.00828
C17   2    0.214318    0.764051   -0.103988    11.00000    0.02525    0.02546 =
         0.02374    0.00284    0.00417    0.00728
C18   2    0.129537    0.791394   -0.111952    11.00000    0.02778    0.03980 =
         0.03176    0.00250   -0.00078    0.01367
AFIX  43
H18   1    0.064117    0.772572   -0.131623    11.00000   -1.20000
AFIX   0
C19   2    0.139986    0.845310   -0.091560    11.00000    0.03819    0.03981 =
         0.04203    0.00590    0.00452    0.02375
AFIX  43
H19   1    0.081295    0.863100   -0.097155    11.00000   -1.20000
AFIX   0
C20   2    0.234585    0.874037   -0.063039    11.00000    0.04407    0.02769 =
         0.03503    0.00047    0.00767    0.01832
AFIX  43
H20   1    0.240036    0.911466   -0.049670    11.00000   -1.20000
AFIX   0
C21   2    0.322347    0.849076   -0.053494    11.00000    0.03095    0.02203 =
         0.02305    0.00269    0.00895    0.00760
C22   2    0.207728    0.707627   -0.129976    11.00000    0.02669    0.02822 =
         0.03017   -0.00460    0.00159    0.00493
AFIX  13
H22   1    0.259150    0.687621   -0.112798    11.00000   -1.20000
AFIX   0
C23   2    0.092946    0.663932   -0.137782    11.00000    0.03055    0.03461 =
         0.05006   -0.00312   -0.00343    0.00039
AFIX 137
H23A  1    0.066766    0.656223   -0.109644    11.00000   -1.50000
H23B  1    0.096207    0.626823   -0.151406    11.00000   -1.50000
H23C  1    0.042413    0.680790   -0.157290    11.00000   -1.50000
AFIX   0
C24   2    0.245983    0.722207   -0.174266    11.00000    0.04755    0.05100 =
         0.03015   -0.01053    0.00759    0.00203
AFIX 137
H24A  1    0.194640    0.739994   -0.192440    11.00000   -1.50000
H24B  1    0.248241    0.685851   -0.189344    11.00000   -1.50000
H24C  1    0.319509    0.750093   -0.169312    11.00000   -1.50000
AFIX   0
C25   2    0.430441    0.882453   -0.025660    11.00000    0.03473    0.02126 =
         0.02600   -0.00233    0.00653    0.00358
AFIX  13
H25   1    0.468809    0.852868   -0.013479    11.00000   -1.20000
AFIX   0
C26   2    0.416505    0.919254    0.012781    11.00000    0.05270    0.02631 =
         0.03027   -0.00620    0.01242    0.00227
AFIX 137
H26A  1    0.389543    0.952415    0.001625    11.00000   -1.50000
H26B  1    0.487455    0.934478    0.032087    11.00000   -1.50000
H26C  1    0.363557    0.894536    0.029351    11.00000   -1.50000
AFIX   0
C27   2    0.503229    0.922376   -0.054577    11.00000    0.04496    0.03005 =
         0.03687   -0.00557    0.01627   -0.00210
AFIX 137
H27A  1    0.467979    0.952366   -0.066370    11.00000   -1.50000
H27B  1    0.513366    0.898445   -0.078895    11.00000   -1.50000
H27C  1    0.574879    0.941841   -0.036952    11.00000   -1.50000
AFIX   0
C28   2    0.268867    0.742035    0.086397    11.00000    0.01876    0.02533 =
         0.01963   -0.00134    0.00379    0.00097
N3    3    0.270056    0.784575    0.116715    11.00000    0.03125    0.02592 =
         0.02052   -0.00264    0.00835   -0.00119
C29   2    0.230873    0.758454    0.152735    11.00000    0.05245    0.03468 =
         0.01931   -0.00266    0.01406   -0.00103
AFIX  43
H29   1    0.221994    0.778341    0.178246    11.00000   -1.20000
AFIX   0
C30   2    0.207360    0.699633    0.145344    11.00000    0.04652    0.03215 =
         0.02170   -0.00015    0.01336   -0.00195
AFIX  43
H30   1    0.179244    0.670347    0.164728    11.00000   -1.20000
AFIX   0
N4    3    0.231560    0.689598    0.104433    11.00000    0.02645    0.02611 =
         0.01916   -0.00048    0.00591    0.00001
C31   2    0.311547    0.848809    0.116368    11.00000    0.03212    0.02489 =
         0.02019   -0.00377    0.00861   -0.00110
C32   2    0.421066    0.874642    0.136543    11.00000    0.03351    0.03179 =
         0.02294   -0.00588    0.00352    0.00084
C33   2    0.455809    0.936442    0.139339    11.00000    0.03664    0.03301 =
         0.03159   -0.00874    0.00593   -0.00739
AFIX  43
H33   1    0.529529    0.955962    0.151984    11.00000   -1.20000
AFIX   0
C34   2    0.385396    0.969683    0.124140    11.00000    0.04725    0.02790 =
         0.03678   -0.00443    0.01186   -0.00063
AFIX  43
H34   1    0.411168    1.011608    0.126499    11.00000   -1.20000
AFIX   0
C35   2    0.278515    0.942792    0.105651    11.00000    0.04382    0.03134 =
         0.03721   -0.00295    0.01066    0.00893
AFIX  43
H35   1    0.231220    0.966449    0.095466    11.00000   -1.20000
AFIX   0
C36   2    0.238007    0.881333    0.101533    11.00000    0.03266    0.03195 =
         0.02589   -0.00534    0.00995    0.00244
C37   2    0.496897    0.839849    0.157906    11.00000    0.04130    0.03937 =
         0.03346   -0.00838   -0.00609    0.00657
AFIX  13
H37   1    0.473079    0.799287    0.143271    11.00000   -1.20000
AFIX   0
C38   2    0.616996    0.867990    0.153168    11.00000    0.03551    0.06344 =
         0.06486   -0.02026   -0.01378    0.00857
AFIX 137
H38A  1    0.621382    0.876482    0.122363    11.00000   -1.50000
H38B  1    0.660654    0.840633    0.162639    11.00000   -1.50000
H38C  1    0.645723    0.904846    0.171472    11.00000   -1.50000
AFIX   0
C39   2    0.487879    0.833990    0.206946    11.00000    0.08329    0.06234 =
         0.03271   -0.00127   -0.01018    0.01820
AFIX 137
H39A  1    0.507614    0.873436    0.221613    11.00000   -1.50000
H39B  1    0.537983    0.811869    0.220563    11.00000   -1.50000
H39C  1    0.412302    0.812936    0.209870    11.00000   -1.50000
AFIX   0
C40   2    0.116536    0.854048    0.084343    11.00000    0.03034    0.04231 =
         0.03885   -0.00832    0.00564    0.00576
AFIX  13
H40   1    0.103781    0.810522    0.079142    11.00000   -1.20000
AFIX   0
C41   2    0.079105    0.879420    0.040949    11.00000    0.04932    0.05135 =
         0.04954   -0.00514   -0.00617    0.01755
AFIX 137
H41A  1    0.090806    0.922104    0.045457    11.00000   -1.50000
H41B  1    0.000870    0.860396    0.030781    11.00000   -1.50000
H41C  1    0.121692    0.871990    0.018846    11.00000   -1.50000
AFIX   0
C42   2    0.049285    0.863867    0.119170    11.00000    0.03499    0.08131 =
         0.05963   -0.01739    0.01659    0.00848
AFIX 137
H42A  1    0.070397    0.844862    0.146005    11.00000   -1.50000
H42B  1   -0.029102    0.846661    0.108065    11.00000   -1.50000
H42C  1    0.063534    0.906362    0.125721    11.00000   -1.50000
AFIX   0
C43   2    0.221423    0.629388    0.088934    11.00000    0.02649    0.02481 =
         0.02102    0.00273    0.00700    0.00400
C44   2    0.315268    0.608628    0.097727    11.00000    0.02924    0.04231 =
         0.02717    0.00806    0.00711    0.01128
C45   2    0.301778    0.549684    0.086272    11.00000    0.04084    0.04501 =
         0.04067    0.00925    0.01107    0.02221
AFIX  43
H45   1    0.363590    0.534217    0.090799    11.00000   -1.20000
AFIX   0
C46   2    0.200144    0.513149    0.068421    11.00000    0.05346    0.03409 =
         0.03800    0.00210    0.01092    0.01891
AFIX  43
H46   1    0.193068    0.472951    0.060730    11.00000   -1.20000
AFIX   0
C47   2    0.108492    0.534074    0.061547    11.00000    0.03836    0.02967 =
         0.03299   -0.00193    0.00581    0.00324
AFIX  43
H47   1    0.038975    0.507978    0.049695    11.00000   -1.20000
AFIX   0
C48   2    0.116942    0.593299    0.071855    11.00000    0.02636    0.02718 =
         0.02377    0.00180    0.00681    0.00327
C49   2    0.424808    0.646940    0.121776    11.00000    0.02508    0.05589 =
         0.04349    0.01290   -0.00009    0.00718
AFIX  13
H49   1    0.428330    0.689147    0.116137    11.00000   -1.20000
AFIX   0
C50   2    0.522614    0.633089    0.105570    11.00000    0.03214    0.08566 =
         0.08063    0.03228    0.01252    0.02217
AFIX 137
H50A  1    0.590815    0.661842    0.119313    11.00000   -1.50000
H50B  1    0.514395    0.635370    0.073567    11.00000   -1.50000
H50C  1    0.525234    0.593189    0.113457    11.00000   -1.50000
AFIX   0
C51   2    0.432749    0.639924    0.171275    11.00000    0.04680    0.09341 =
         0.04499    0.01503   -0.00876    0.00473
AFIX 137
H51A  1    0.372022    0.650972    0.181560    11.00000   -1.50000
H51B  1    0.502839    0.665611    0.186421    11.00000   -1.50000
H51C  1    0.428477    0.598688    0.177589    11.00000   -1.50000
AFIX   0
C52   2    0.014488    0.614719    0.065531    11.00000    0.02473    0.03327 =
         0.03250   -0.00108    0.00814    0.00464
AFIX  13
H52   1    0.037689    0.658916    0.066673    11.00000   -1.20000
AFIX   0
C53   2   -0.057273    0.592726    0.021016    11.00000    0.02320    0.04797 =
         0.03933   -0.00386    0.00231    0.00498
AFIX 137
H53A  1   -0.011234    0.598949   -0.001996    11.00000   -1.50000
H53B  1   -0.112485    0.614640    0.014873    11.00000   -1.50000
H53C  1   -0.094126    0.550482    0.021619    11.00000   -1.50000
AFIX   0
C54   2   -0.051904    0.594841    0.102667    11.00000    0.03077    0.05714 =
         0.04383    0.00481    0.01607    0.00749
AFIX 137
H54A  1   -0.074491    0.551564    0.102373    11.00000   -1.50000
H54B  1   -0.117220    0.609502    0.098355    11.00000   -1.50000
H54C  1   -0.006395    0.610765    0.130985    11.00000   -1.50000
AFIX   0
MOLE    2
P3    5    0.230343    0.794003    0.494932    11.00000    0.02553    0.02254 =
         0.02129    0.00033    0.00415    0.00446
P4    5    0.240757    0.757038    0.428364    11.00000    0.02482    0.02284 =
         0.02192   -0.00070    0.00282    0.00443
BR4   6    0.162013    0.673967    0.484327    11.00000    0.03446    0.02512 =
         0.03445    0.00539    0.00426    0.00139
BR5   6    0.293806    0.894978    0.490805    11.00000    0.04407    0.02051 =
         0.03378   -0.00103    0.00144    0.00656
BR6   6    0.297797    0.838244    0.388218    11.00000    0.04158    0.03260 =
         0.02806    0.00713    0.00735    0.00127
C55   2    0.365107    0.790019    0.526476    11.00000    0.02754    0.01775 =
         0.01979   -0.00156    0.00220    0.00335
N5    3    0.374407    0.787594    0.570747    11.00000    0.03142    0.02253 =
         0.01914   -0.00032    0.00364    0.00339
C56   2    0.482930    0.798729    0.589140    11.00000    0.03510    0.03528 =
         0.02089   -0.00188   -0.00288    0.00528
AFIX  43
H56   1    0.511442    0.800404    0.619604    11.00000   -1.20000
AFIX   0
C57   2    0.541803    0.806877    0.555950    11.00000    0.02851    0.03266 =
         0.02854   -0.00023   -0.00267    0.00480
AFIX  43
H57   1    0.619360    0.815053    0.558691    11.00000   -1.20000
AFIX   0
N6    3    0.468325    0.801114    0.517319    11.00000    0.02684    0.02235 =
         0.01945   -0.00057    0.00271    0.00309
C58   2    0.286289    0.770979    0.596841    11.00000    0.03674    0.03189 =
         0.01990    0.00177    0.00765    0.00654
C59   2    0.247854    0.710690    0.604771    11.00000    0.04598    0.03140 =
         0.02440    0.00492    0.00935    0.00723
C60   2    0.165211    0.696211    0.630482    11.00000    0.05299    0.04242 =
         0.03826    0.01304    0.01811    0.00781
AFIX  43
H60   1    0.134764    0.655949    0.636019    11.00000   -1.20000
AFIX   0
C61   2    0.126494    0.739244    0.648143    11.00000    0.05701    0.06028 =
         0.04399    0.01441    0.02822    0.01717
AFIX  43
H61   1    0.069743    0.728102    0.665409    11.00000   -1.20000
AFIX   0
C62   2    0.169417    0.798069    0.640936    11.00000    0.06046    0.05092 =
         0.03687    0.00411    0.02405    0.02070
AFIX  43
H62   1    0.142765    0.827012    0.653800    11.00000   -1.20000
AFIX   0
C63   2    0.251379    0.815820    0.615057    11.00000    0.04700    0.03563 =
         0.02466    0.00074    0.00975    0.01055
C64   2    0.295036    0.663330    0.588069    11.00000    0.05656    0.02839 =
         0.02853    0.00451    0.01323    0.00843
AFIX  13
H64   1    0.320073    0.675974    0.559674    11.00000   -1.20000
AFIX   0
C65   2    0.209457    0.603088    0.579101    11.00000    0.07862    0.02869 =
         0.04471    0.00771    0.01718    0.00539
AFIX 137
H65A  1    0.236919    0.577012    0.561685    11.00000   -1.50000
H65B  1    0.140859    0.608224    0.562822    11.00000   -1.50000
H65C  1    0.195828    0.585479    0.607058    11.00000   -1.50000
AFIX   0
C66   2    0.394436    0.656729    0.619899    11.00000    0.06741    0.04640 =
         0.03673    0.00979    0.01285    0.02637
AFIX 137
H66A  1    0.448285    0.695451    0.626514    11.00000   -1.50000
H66B  1    0.427904    0.629669    0.606487    11.00000   -1.50000
H66C  1    0.370940    0.640827    0.647131    11.00000   -1.50000
AFIX   0
C67   2    0.301255    0.880756    0.609140    11.00000    0.05804    0.03149 =
         0.03485   -0.00301    0.01499    0.01092
AFIX  13
H67   1    0.342466    0.884009    0.583895    11.00000   -1.20000
AFIX   0
C68   2    0.213826    0.913807    0.598601    11.00000    0.07142    0.03865 =
         0.06153    0.00392    0.02184    0.01920
AFIX 137
H68A  1    0.158632    0.893159    0.573790    11.00000   -1.50000
H68B  1    0.248331    0.954098    0.590910    11.00000   -1.50000
H68C  1    0.178380    0.915384    0.624337    11.00000   -1.50000
AFIX   0
C69   2    0.383426    0.908233    0.650420    11.00000    0.07709    0.04623 =
         0.04936   -0.01591    0.00478    0.00465
AFIX 137
H69A  1    0.344734    0.905670    0.675629    11.00000   -1.50000
H69B  1    0.418584    0.949801    0.646063    11.00000   -1.50000
H69C  1    0.439531    0.886808    0.655978    11.00000   -1.50000
AFIX   0
C70   2    0.504858    0.800602    0.474976    11.00000    0.02444    0.02757 =
         0.02337    0.00001    0.00614    0.00460
C71   2    0.494277    0.745003    0.454671    11.00000    0.02919    0.02925 =
         0.03018   -0.00015    0.00687    0.00663
C72   2    0.535125    0.744962    0.415586    11.00000    0.04659    0.03689 =
         0.03839   -0.00313    0.01768    0.01168
AFIX  43
H72   1    0.526966    0.708472    0.400209    11.00000   -1.20000
AFIX   0
C73   2    0.587601    0.797404    0.398719    11.00000    0.05415    0.04724 =
         0.03907    0.00315    0.02663    0.01176
AFIX  43
H73   1    0.614532    0.796468    0.371817    11.00000   -1.20000
AFIX   0
C74   2    0.601164    0.850687    0.420389    11.00000    0.04340    0.03709 =
         0.03918    0.00862    0.01871    0.00327
AFIX  43
H74   1    0.639264    0.886046    0.408647    11.00000   -1.20000
AFIX   0
C75   2    0.560062    0.853982    0.459377    11.00000    0.03045    0.02760 =
         0.03052    0.00147    0.00772    0.00175
C76   2    0.445885    0.687210    0.475316    11.00000    0.03458    0.02474 =
         0.03923    0.00059    0.01207    0.00738
AFIX  13
H76   1    0.390613    0.694053    0.492812    11.00000   -1.20000
AFIX   0
C77   2    0.386741    0.636698    0.441433    11.00000    0.04379    0.02910 =
         0.05146   -0.00543    0.00678    0.00920
AFIX 137
H77A  1    0.333988    0.649497    0.419956    11.00000   -1.50000
H77B  1    0.347696    0.602681    0.456227    11.00000   -1.50000
H77C  1    0.440511    0.625440    0.426329    11.00000   -1.50000
AFIX   0
C78   2    0.535567    0.669957    0.507283    11.00000    0.04744    0.03488 =
         0.04478    0.00670    0.00662    0.01282
AFIX 137
H78A  1    0.588496    0.660343    0.490789    11.00000   -1.50000
H78B  1    0.501866    0.635441    0.522903    11.00000   -1.50000
H78C  1    0.573506    0.703090    0.528534    11.00000   -1.50000
AFIX   0
C79   2    0.579871    0.913897    0.482755    11.00000    0.04012    0.02455 =
         0.03720   -0.00045    0.00783   -0.00265
AFIX  13
H79   1    0.533305    0.908860    0.506350    11.00000   -1.20000
AFIX   0
C80   2    0.547804    0.958565    0.451442    11.00000    0.04900    0.02687 =
         0.04682    0.00496    0.01077   -0.00150
AFIX 137
H80A  1    0.597366    0.967081    0.429711    11.00000   -1.50000
H80B  1    0.553394    0.995150    0.468168    11.00000   -1.50000
H80C  1    0.472081    0.942117    0.436360    11.00000   -1.50000
AFIX   0
C81   2    0.700881    0.936964    0.504569    11.00000    0.04694    0.04151 =
         0.05729   -0.00171   -0.00445   -0.00650
AFIX 137
H81A  1    0.720380    0.907642    0.524252    11.00000   -1.50000
H81B  1    0.711581    0.974101    0.521497    11.00000   -1.50000
H81C  1    0.747804    0.943853    0.481861    11.00000   -1.50000
AFIX   0
C82   2    0.094689    0.743225    0.401976    11.00000    0.02610    0.02395 =
         0.02230    0.00003    0.00251    0.00290
N7    3    0.054811    0.700702    0.368958    11.00000    0.03253    0.02859 =
         0.02561   -0.00436    0.00045    0.00551
C83   2   -0.046353    0.704602    0.348465    11.00000    0.03864    0.04696 =
         0.03739   -0.01279   -0.01134    0.01021
AFIX  43
H83   1   -0.091812    0.680093    0.324302    11.00000   -1.20000
AFIX   0
C84   2   -0.068845    0.749184    0.368801    11.00000    0.03334    0.05257 =
         0.04402   -0.01345   -0.01167    0.01612
AFIX  43
H84   1   -0.133107    0.762201    0.361603    11.00000   -1.20000
AFIX   0
N8    3    0.017874    0.772835    0.402051    11.00000    0.02738    0.03387 =
         0.02687   -0.00347   -0.00009    0.00987
C85   2    0.104894    0.654461    0.358367    11.00000    0.04377    0.02622 =
         0.02766   -0.00622   -0.00122    0.00894
C86   2    0.069866    0.599358    0.376329    11.00000    0.05723    0.02623 =
         0.03527   -0.00727   -0.00052    0.00089
C87   2    0.122751    0.557345    0.366832    11.00000    0.08828    0.02617 =
         0.04430   -0.00380    0.00024    0.01435
AFIX  43
H87   1    0.102579    0.519494    0.378612    11.00000   -1.20000
AFIX   0
C88   2    0.203181    0.569133    0.340928    11.00000    0.09159    0.04060 =
         0.04471   -0.00613    0.00424    0.03629
AFIX  43
H88   1    0.240195    0.540267    0.336226    11.00000   -1.20000
AFIX   0
C89   2    0.230252    0.622387    0.321833    11.00000    0.06917    0.04880 =
         0.03299   -0.00371    0.00725    0.03067
AFIX  43
H89   1    0.283724    0.629236    0.302949    11.00000   -1.20000
AFIX   0
C90   2    0.181048    0.666662    0.329525    11.00000    0.04771    0.03459 =
         0.02692   -0.00311    0.00087    0.01601
C91   2   -0.026948    0.583435    0.400897    11.00000    0.06233    0.03235 =
         0.05378   -0.00633    0.01030   -0.01081
AFIX  13
H91   1   -0.033948    0.620585    0.414618    11.00000   -1.20000
AFIX   0
C92   2   -0.013173    0.540669    0.437435    11.00000    0.10438    0.03683 =
         0.06388    0.00384    0.01913   -0.01936
AFIX 137
H92A  1   -0.016921    0.502011    0.424216    11.00000   -1.50000
H92B  1   -0.072009    0.536355    0.454992    11.00000   -1.50000
H92C  1    0.058185    0.556405    0.456367    11.00000   -1.50000
AFIX   0
C93   2   -0.132908    0.555628    0.368239    11.00000    0.06846    0.05831 =
         0.08420   -0.01746    0.00496   -0.01757
AFIX 137
H93A  1   -0.143299    0.583576    0.345691    11.00000   -1.50000
H93B  1   -0.195741    0.546309    0.383945    11.00000   -1.50000
H93C  1   -0.127184    0.519285    0.354275    11.00000   -1.50000
AFIX   0
C94   2    0.199650    0.720931    0.302866    11.00000    0.05851    0.04033 =
         0.03268    0.00364    0.01416    0.02255
AFIX  13
H94   1    0.174826    0.751546    0.317879    11.00000   -1.20000
AFIX   0
C95   2    0.318722    0.747469    0.297924    11.00000    0.07164    0.05282 =
         0.07484    0.00889    0.03841    0.02048
AFIX 137
H95A  1    0.364917    0.754245    0.326992    11.00000   -1.50000
H95B  1    0.326260    0.785126    0.283710    11.00000   -1.50000
H95C  1    0.341907    0.720180    0.279877    11.00000   -1.50000
AFIX   0
C96   2    0.126008    0.703817    0.257601    11.00000    0.09708    0.06438 =
         0.02990    0.00468    0.00947    0.04444
AFIX 137
H96A  1    0.146935    0.672603    0.242785    11.00000   -1.50000
H96B  1    0.135249    0.738509    0.239725    11.00000   -1.50000
H96C  1    0.049012    0.689456    0.261510    11.00000   -1.50000
AFIX   0
C97   2    0.013318    0.819486    0.432702    11.00000    0.02996    0.03679 =
         0.02825   -0.00307    0.00141    0.01398
C98   2   -0.024531    0.802225    0.472187    11.00000    0.03084    0.04317 =
         0.03664    0.00004    0.00767    0.01378
C99   2   -0.033106    0.847488    0.500073    11.00000    0.04903    0.05760 =
         0.03735   -0.00179    0.01610    0.02173
AFIX  43
H99   1   -0.056218    0.838059    0.527556    11.00000   -1.20000
AFIX   0
C100  2   -0.008628    0.905412    0.488357    11.00000    0.06230    0.05345 =
         0.04108   -0.00802    0.01142    0.02998
AFIX  43
H100  1   -0.014175    0.935386    0.507969    11.00000   -1.20000
AFIX   0
C101  2    0.023683    0.920213    0.448633    11.00000    0.05962    0.04056 =
         0.03913   -0.00118    0.00587    0.02756
AFIX  43
H101  1    0.038431    0.960252    0.440864    11.00000   -1.20000
AFIX   0
C102  2    0.035299    0.877628    0.419434    11.00000    0.04095    0.03994 =
         0.02908   -0.00110    0.00064    0.02126
C103  2   -0.064508    0.738357    0.483100    11.00000    0.03665    0.04601 =
         0.04893    0.00461    0.01752    0.00708
AFIX  13
H103  1   -0.026133    0.715036    0.467247    11.00000   -1.20000
AFIX   0
C104  2   -0.040043    0.728453    0.532302    11.00000    0.05950    0.05866 =
         0.05578    0.01655    0.03112    0.01230
AFIX 137
H10A  1    0.037352    0.748052    0.543674    11.00000   -1.50000
H10B  1   -0.055072    0.685975    0.536649    11.00000   -1.50000
H10C  1   -0.086782    0.745006    0.548013    11.00000   -1.50000
AFIX   0
C105  2   -0.188233    0.715308    0.465793    11.00000    0.03983    0.07172 =
         0.10067    0.00258    0.01521   -0.00149
AFIX 137
H10D  1   -0.227856    0.737484    0.480860    11.00000   -1.50000
H10E  1   -0.213720    0.673263    0.471351    11.00000   -1.50000
H10F  1   -0.202075    0.720468    0.434123    11.00000   -1.50000
AFIX   0
C106  2    0.064829    0.895875    0.374903    11.00000    0.06499    0.04343 =
         0.02943    0.00538    0.00463    0.02948
AFIX  13
H106  1    0.085784    0.862822    0.361184    11.00000   -1.20000
AFIX   0
C107  2    0.161682    0.951734    0.377966    11.00000    0.09248    0.03837 =
         0.04806    0.01001    0.02052    0.02351
AFIX 137
H10G  1    0.183313    0.958705    0.348962    11.00000   -1.50000
H10H  1    0.223878    0.946465    0.398858    11.00000   -1.50000
H10I  1    0.139703    0.985701    0.388033    11.00000   -1.50000
AFIX   0
C108  2   -0.035416    0.905797    0.345158    11.00000    0.09513    0.08909 =
         0.03770    0.00766   -0.00417    0.06086
AFIX 137
H10J  1   -0.096825    0.869873    0.342891    11.00000   -1.50000
H10K  1   -0.017377    0.915139    0.315860    11.00000   -1.50000
H10L  1   -0.056201    0.938728    0.357687    11.00000   -1.50000
AFIX   0
MOLE    3
B201  7    0.969687    0.031373    0.218593    11.00000    0.02048    0.02183 =
         0.01907    0.00249    0.00243    0.00314
C201  2    1.036544    0.090685    0.250133    11.00000    0.01927    0.02373 =
         0.02231    0.00080    0.00291    0.00381
C202  2    1.070884    0.087335    0.295099    11.00000    0.02951    0.02642 =
         0.02444    0.00284    0.00166    0.00602
AFIX  43
H202  1    1.063726    0.049528    0.306826    11.00000   -1.20000
AFIX   0
C203  2    1.115366    0.137688    0.323371    11.00000    0.03386    0.03391 =
         0.02496   -0.00194   -0.00157    0.00871
C204  2    1.127825    0.193576    0.307727    11.00000    0.03132    0.02922 =
         0.03090   -0.00624   -0.00271    0.00576
AFIX  43
H204  1    1.158750    0.227853    0.326885    11.00000   -1.20000
AFIX   0
C205  2    1.093889    0.198237    0.263231    11.00000    0.02515    0.02434 =
         0.03162    0.00014    0.00117    0.00466
C206  2    1.048893    0.147897    0.235103    11.00000    0.02389    0.02509 =
         0.02370    0.00227    0.00278    0.00542
AFIX  43
H206  1    1.025897    0.152461    0.204846    11.00000   -1.20000
AFIX   0
C207  2    1.152540    0.130200    0.371074    11.00000    0.06470    0.04125 =
         0.02876   -0.00516   -0.00547    0.01156
C208  2    1.103548    0.257962    0.245588    11.00000    0.04303    0.02558 =
         0.04264   -0.00006   -0.00079    0.00473
C209  2    0.843422    0.020482    0.227753    11.00000    0.02066    0.02341 =
         0.01812   -0.00221    0.00178    0.00249
C210  2    0.776862    0.054871    0.208444    11.00000    0.02422    0.02539 =
         0.02094    0.00009    0.00285    0.00521
AFIX  43
H210  1    0.801597    0.080923    0.186530    11.00000   -1.20000
AFIX   0
C211  2    0.675035    0.051889    0.220550    11.00000    0.02341    0.02777 =
         0.02247   -0.00415    0.00049    0.00721
C212  2    0.634054    0.013289    0.251269    11.00000    0.02098    0.02965 =
         0.02579   -0.00583    0.00345    0.00457
AFIX  43
H212  1    0.563805    0.010458    0.258779    11.00000   -1.20000
AFIX   0
C213  2    0.698821   -0.021217    0.270802    11.00000    0.02377    0.02824 =
         0.02053   -0.00044    0.00495    0.00175
C214  2    0.801737   -0.016850    0.259603    11.00000    0.02289    0.02802 =
         0.02030    0.00133    0.00209    0.00626
AFIX  43
H214  1    0.845117   -0.040131    0.274177    11.00000   -1.20000
AFIX   0
C215  2    0.613653    0.094566    0.202269    11.00000    0.03086    0.03905 =
         0.03828    0.00158    0.00388    0.01395
C216  2    0.661710   -0.062312    0.305586    11.00000    0.02911    0.03738 =
         0.02764    0.00392    0.00933    0.00536
C217  2    0.982040    0.039376    0.166830    11.00000    0.02400    0.02140 =
         0.02171    0.00295    0.00441    0.00763
C218  2    1.080085    0.071574    0.154414    11.00000    0.02609    0.02664 =
         0.02545    0.00251    0.00615    0.00752
AFIX  43
H218  1    1.137436    0.093606    0.176453    11.00000   -1.20000
AFIX   0
C219  2    1.097280    0.072703    0.110831    11.00000    0.03432    0.02640 =
         0.03131    0.00594    0.01534    0.01080
C220  2    1.015874    0.040288    0.077778    11.00000    0.04555    0.03023 =
         0.02334    0.00286    0.01362    0.01486
AFIX  43
H220  1    1.027115    0.040677    0.048061    11.00000   -1.20000
AFIX   0
C221  2    0.918227    0.007501    0.089256    11.00000    0.03884    0.02710 =
         0.02311   -0.00048    0.00361    0.01426
C222  2    0.900791    0.007449    0.132835    11.00000    0.02723    0.02339 =
         0.02329    0.00188    0.00391    0.00762
AFIX  43
H222  1    0.832138   -0.014780    0.139631    11.00000   -1.20000
AFIX   0
C223  2    1.204646    0.109424    0.100686    11.00000    0.04665    0.04019 =
         0.04528    0.00615    0.02745    0.00809
C224  2    0.830046   -0.029877    0.054822    11.00000    0.04651    0.03911 =
         0.02544   -0.00490    0.00064    0.01318
C225  2    1.017942   -0.025363    0.230299    11.00000    0.02278    0.02497 =
         0.01928    0.00450    0.00604    0.00541
C226  2    1.130202   -0.018973    0.244274    11.00000    0.02225    0.02642 =
         0.02900    0.00661    0.00638    0.00499
AFIX  43
H226  1    1.179304    0.019639    0.249126    11.00000   -1.20000
AFIX   0
C227  2    1.171801   -0.067700    0.251252    11.00000    0.02736    0.03519 =
         0.03301    0.00972    0.00945    0.01227
C228  2    1.102739   -0.124628    0.245421    11.00000    0.04005    0.02936 =
         0.04002    0.00890    0.00983    0.01712
AFIX  43
H228  1    1.130538   -0.157779    0.251431    11.00000   -1.20000
AFIX   0
C229  2    0.991898   -0.131963    0.230573    11.00000    0.03637    0.02353 =
         0.03744    0.00488    0.00646    0.00605
C230  2    0.950960   -0.083586    0.222456    11.00000    0.02498    0.02585 =
         0.02616    0.00344    0.00366    0.00452
AFIX  43
H230  1    0.875082   -0.090101    0.211219    11.00000   -1.20000
AFIX   0
C231  2    1.292652   -0.059152    0.264516    11.00000    0.02755    0.05042 =
         0.05798    0.01977    0.01399    0.01753
C232  2    0.916808   -0.193336    0.224238    11.00000    0.04941    0.02475 =
         0.07123    0.00363    0.00029    0.00308
F1A   4    1.180695    0.180371    0.395644    11.00000    0.15692    0.05640 =
         0.03286   -0.01613   -0.02031    0.03377
F1B   4    1.241635    0.110335    0.377618    11.00000    0.07370    0.08802 =
         0.04350    0.00131   -0.02282    0.03352
F1C   4    1.078000    0.090634    0.388860    11.00000    0.08491    0.08812 =
         0.03005    0.01417    0.00505    0.00870
PART    1
F2A   4    1.189178    0.299328    0.266275    21.00000    0.06766    0.02725 =
         0.08032    0.00545   -0.01937   -0.01062
F2B   4    1.015435    0.276412    0.248397    21.00000    0.07050    0.05645 =
         0.13995    0.03804    0.03432    0.04227
F2C   4    1.112341    0.259938    0.203343    21.00000    0.13335    0.03158 =
         0.04696    0.01146    0.01837    0.01117
PART    2
SAME  F2A > F2C
F2E   4    1.027540    0.262350    0.218584   -21.00000    0.06766    0.02725 =
         0.08032    0.00545   -0.01937   -0.01062
F2D   4    1.119501    0.299786    0.275922   -21.00000    0.13335    0.03158 =
         0.04696    0.01146    0.01837    0.01117
F2F   4    1.189432    0.271184    0.223785   -21.00000    0.07050    0.05645 =
         0.13995    0.03804    0.03432    0.04227
PART    0
F3A   4    0.507697    0.077933    0.206009    11.00000    0.03219    0.06499 =
         0.08955    0.02061    0.01217    0.02681
F3B   4    0.616346    0.102344    0.159804    11.00000    0.07865    0.10554 =
         0.04424    0.03038    0.01433    0.06557
F3C   4    0.655256    0.147744    0.222878    11.00000    0.06696    0.03512 =
         0.08910   -0.00667   -0.00989    0.02455
F4A   4    0.557332   -0.069183    0.309476    11.00000    0.03546    0.07849 =
         0.06434    0.03394    0.02884    0.01486
F4B   4    0.721388   -0.043281    0.345415    11.00000    0.06431    0.05594 =
         0.02066    0.00477    0.00604   -0.00203
F4C   4    0.672941   -0.116270    0.298559    11.00000    0.06018    0.03298 =
         0.04173    0.00967    0.01689    0.00646
F5A   4    1.213253    0.107559    0.058790    11.00000    0.08615    0.10839 =
         0.05350   -0.01362    0.05000   -0.02183
F5B   4    1.290492    0.094394    0.123199    11.00000    0.03699    0.08865 =
         0.12137    0.04050    0.03428    0.01511
F5C   4    1.223635    0.166121    0.112473    11.00000    0.07487    0.03830 =
         0.09638    0.00403    0.05266   -0.00387
F6A   4    0.835743   -0.010252    0.014730    11.00000    0.10778    0.11228 =
         0.02358   -0.00300   -0.00357   -0.01837
F6B   4    0.729440   -0.030077    0.060527    11.00000    0.04555    0.08178 =
         0.05401   -0.02428   -0.01295    0.01610
F6C   4    0.830520   -0.085283    0.053714    11.00000    0.09398    0.04378 =
         0.11917   -0.04099   -0.05180    0.03341
PART    1
F7A   4    1.346605   -0.007073    0.285033    31.00000    0.02678    0.06947 =
         0.21059   -0.04436   -0.03596    0.01492
F7B   4    1.341693   -0.063057    0.231380    31.00000    0.04594    0.30009 =
         0.06409    0.02478    0.03168    0.07033
F7C   4    1.316275   -0.097981    0.291861    31.00000    0.03372    0.08630 =
         0.13508    0.07110   -0.00432    0.01663
PART    2
SAME  F7A > F7C
F7D   4    1.346139   -0.015606    0.249054   -31.00000    0.02678    0.06947 =
         0.21059   -0.04436   -0.03596    0.01492
F7E   4    1.320990   -0.103697    0.247345   -31.00000    0.04594    0.30009 =
         0.06409    0.02478    0.03168    0.07033
F7F   4    1.324124   -0.058444    0.305246   -31.00000    0.03372    0.08630 =
         0.13508    0.07110   -0.00432    0.01663
PART    1
F8A   4    0.816848   -0.196739    0.209235    41.00000    0.04952    0.02916 =
         0.37269    0.02238   -0.08801   -0.00718
F8B   4    0.919622   -0.222771    0.260758    41.00000    0.09707    0.04285 =
         0.07709    0.02110    0.02584   -0.01476
F8C   4    0.953396   -0.227875    0.197932    41.00000    0.11656    0.03142 =
         0.08600   -0.01321    0.02490   -0.00291
PART    2
SAME  F8A > F8C
F8D   4    0.839304   -0.199029    0.250667   -41.00000    0.04952    0.02916 =
         0.37269    0.02238   -0.08801   -0.00718
F8E   4    0.950331   -0.235528    0.233401   -41.00000    0.09707    0.04285 =
         0.07709    0.02110    0.02584   -0.01476
F8F   4    0.858964   -0.204185    0.185068   -41.00000    0.11656    0.03142 =
         0.08600   -0.01321    0.02490   -0.00291
MOLE    4
PART    0
B301  7    0.480900    0.463305    0.270543    11.00000    0.02728    0.02344 =
         0.02593   -0.00061    0.01062    0.00300
C301  2    0.371458    0.450738    0.232263    11.00000    0.02677    0.02323 =
         0.02737    0.00300    0.01179    0.00102
C302  2    0.295679    0.483866    0.232860    11.00000    0.02948    0.02228 =
         0.03087   -0.00003    0.00987    0.00137
AFIX  43
H302  1    0.307948    0.512830    0.256112    11.00000   -1.20000
AFIX   0
C303  2    0.203339    0.475845    0.200675    11.00000    0.02884    0.02472 =
         0.03427    0.00466    0.01141    0.00303
C304  2    0.182007    0.434321    0.166013    11.00000    0.02741    0.03080 =
         0.03110    0.00104    0.00876    0.00046
AFIX  43
H304  1    0.118873    0.428748    0.143990    11.00000   -1.20000
AFIX   0
C305  2    0.255848    0.401223    0.164565    11.00000    0.02666    0.03195 =
         0.02864   -0.00314    0.01186   -0.00073
C306  2    0.348688    0.409571    0.196760    11.00000    0.02682    0.02851 =
         0.02887    0.00056    0.01268    0.00365
AFIX  43
H306  1    0.398184    0.386497    0.194499    11.00000   -1.20000
AFIX   0
C307  2    0.126379    0.513155    0.203263    11.00000    0.03395    0.02993 =
         0.04678    0.00036    0.00823    0.00715
C308  2    0.236956    0.356970    0.126927    11.00000    0.02952    0.04742 =
         0.03559   -0.00992    0.00918    0.00629
C309  2    0.558443    0.529404    0.262282    11.00000    0.02632    0.02570 =
         0.02317    0.00066    0.00561    0.00351
C310  2    0.628894    0.538101    0.230956    11.00000    0.03036    0.02647 =
         0.02595   -0.00159    0.00915    0.00323
AFIX  43
H310  1    0.629554    0.505110    0.213156    11.00000   -1.20000
AFIX   0
C311  2    0.697763    0.593299    0.225051    11.00000    0.02852    0.03155 =
         0.02843    0.00128    0.00868    0.00147
C312  2    0.695696    0.643312    0.248447    11.00000    0.02974    0.02636 =
         0.03207    0.00159    0.00705   -0.00058
AFIX  43
H312  1    0.742807    0.681048    0.244496    11.00000   -1.20000
AFIX   0
C313  2    0.622374    0.636293    0.277838    11.00000    0.03056    0.02588 =
         0.02919   -0.00066    0.00460    0.00469
C314  2    0.555874    0.580720    0.284707    11.00000    0.02697    0.02801 =
         0.02826    0.00143    0.00942    0.00577
AFIX  43
H314  1    0.507097    0.577582    0.305340    11.00000   -1.20000
AFIX   0
C315  2    0.777508    0.598648    0.193622    11.00000    0.03705    0.03893 =
         0.04347    0.00273    0.01951   -0.00029
C316  2    0.616549    0.688914    0.303639    11.00000    0.04679    0.02830 =
         0.05355   -0.00671    0.01790    0.00386
C317  2    0.546649    0.412422    0.268980    11.00000    0.03086    0.02693 =
         0.02173    0.00063    0.00875    0.00601
C318  2    0.660326    0.424235    0.272113    11.00000    0.02989    0.02954 =
         0.02490   -0.00149    0.00710    0.00283
AFIX  43
H318  1    0.703727    0.464227    0.275332    11.00000   -1.20000
AFIX   0
C319  2    0.712711    0.379726    0.270708    11.00000    0.02993    0.04069 =
         0.02385    0.00031    0.00815    0.01031
C320  2    0.654218    0.320642    0.267270    11.00000    0.03954    0.03535 =
         0.03331   -0.00185    0.01032    0.01430
AFIX  43
H320  1    0.689655    0.290199    0.266051    11.00000   -1.20000
AFIX   0
C321  2    0.540933    0.307823    0.265679    11.00000    0.03920    0.02965 =
         0.03853   -0.00087    0.01081    0.00946
C322  2    0.488583    0.352072    0.266602    11.00000    0.02916    0.02811 =
         0.03397    0.00117    0.01056    0.00478
AFIX  43
H322  1    0.411242    0.341396    0.265602    11.00000   -1.20000
AFIX   0
C323  2    0.834599    0.397747    0.271338    11.00000    0.03407    0.04890 =
         0.03538   -0.00171    0.00685    0.01232
C324  2    0.475009    0.244111    0.263046    11.00000    0.04825    0.03214 =
         0.07658    0.00057    0.01276    0.01125
C325  2    0.446889    0.461335    0.319768    11.00000    0.03521    0.02160 =
         0.02826    0.00202    0.01376    0.00688
C326  2    0.523926    0.488750    0.356492    11.00000    0.03758    0.02979 =
         0.02867    0.00146    0.01230    0.00677
AFIX  43
H326  1    0.596236    0.509207    0.352428    11.00000   -1.20000
AFIX   0
C327  2    0.497987    0.486990    0.398690    11.00000    0.05336    0.03208 =
         0.02817    0.00276    0.01444    0.01237
C328  2    0.395270    0.455593    0.406383    11.00000    0.06667    0.03387 =
         0.03226    0.00528    0.02788    0.01180
AFIX  43
H328  1    0.377892    0.453862    0.435248    11.00000   -1.20000
AFIX   0
C329  2    0.318265    0.426694    0.370881    11.00000    0.05028    0.02882 =
         0.04345    0.00619    0.02830    0.00454
C330  2    0.343519    0.429866    0.328419    11.00000    0.04048    0.02348 =
         0.03445    0.00244    0.01803    0.00321
AFIX  43
H330  1    0.288831    0.410046    0.304656    11.00000   -1.20000
AFIX   0
C331  2    0.583127    0.518707    0.436245    11.00000    0.06900    0.05478 =
         0.03179   -0.00760    0.01739    0.01044
C332  2    0.206705    0.390300    0.377762    11.00000    0.07105    0.04844 =
         0.05893    0.00459    0.04451   -0.00481
F9A   4    0.096216    0.513710    0.242445    11.00000    0.05919    0.09085 =
         0.05364   -0.00579    0.01381    0.04391
F9B   4    0.032981    0.495621    0.174901    11.00000    0.04835    0.06609 =
         0.06854   -0.01588   -0.01133    0.03066
F9C   4    0.171875    0.569805    0.196229    11.00000    0.06130    0.03134 =
         0.17052    0.02504    0.04322    0.01735
PART    1
F10A  4    0.284643    0.312562    0.137543    51.00000    0.06846    0.04385 =
         0.04705   -0.01643    0.00205    0.02026
F10C  4    0.134040    0.330559    0.112599    51.00000    0.02529    0.11378 =
         0.08998   -0.07443    0.00077    0.00581
F10B  4    0.284454    0.381368    0.093763    51.00000    0.08755    0.06875 =
         0.03445   -0.00087    0.02920    0.02497
PART    2
SAME  F10A > F10C
F10E  4    0.160923    0.369197    0.089879   -51.00000    0.06846    0.04385 =
         0.04705   -0.01643    0.00205    0.02026
F10D  4    0.315976    0.354100    0.110140   -51.00000    0.02529    0.11378 =
         0.08998   -0.07443    0.00077    0.00581
F10F  4    0.186360    0.306964    0.134259   -51.00000    0.08755    0.06875 =
         0.03445   -0.00087    0.02920    0.02497
PART    1
F11A  4    0.860139    0.643727    0.200239    61.00000    0.09953    0.07276 =
         0.13333   -0.06171    0.09323   -0.05311
F11B  4    0.732130    0.596584    0.152683    61.00000    0.05694    0.19615 =
         0.04506    0.02819    0.02453    0.06328
F11C  4    0.818572    0.551256    0.192290    61.00000    0.07240    0.06952 =
         0.08002    0.02958    0.05493    0.03211
PART    2
SAME  F11A > F11C
F11D  4    0.788562    0.651598    0.173008   -61.00000    0.07240    0.06952 =
         0.08002    0.02958    0.05493    0.03211
F11E  4    0.747845    0.560948    0.162920   -61.00000    0.09953    0.07276 =
         0.13333   -0.06171    0.09323   -0.05311
F11F  4    0.872710    0.602549    0.213813   -61.00000    0.05694    0.19615 =
         0.04506    0.02819    0.02453    0.06328
PART    1
F12A  4    0.680917    0.739287    0.294885    71.00000    0.16896    0.02210 =
         0.11321   -0.00911    0.09899   -0.00578
F12B  4    0.662228    0.685801    0.348038    71.00000    0.09578    0.06664 =
         0.04956   -0.02688   -0.00094    0.03453
F12C  4    0.521665    0.691108    0.307157    71.00000    0.03249    0.08376 =
         0.15401   -0.07494   -0.01055    0.02705
PART    2
SAME  F12A > F12C
F12D  4    0.696366    0.719184    0.323465   -71.00000    0.03249    0.08376 =
         0.15401   -0.07494   -0.01055    0.02705
F12E  4    0.532853    0.679924    0.323412   -71.00000    0.16896    0.02210 =
         0.11321   -0.00911    0.09899   -0.00578
F12F  4    0.578453    0.728069    0.272398   -71.00000    0.09578    0.06664 =
         0.04956   -0.02688   -0.00094    0.03453
PART    0
F13A  4    0.860166    0.427244    0.235966    11.00000    0.03957    0.07602 =
         0.06362    0.02645    0.02585    0.01379
F13B  4    0.877621    0.352060    0.271637    11.00000    0.03683    0.06125 =
         0.05052   -0.00153    0.00932    0.02219
F13C  4    0.888816    0.432526    0.306877    11.00000    0.03504    0.06952 =
         0.06387   -0.02599    0.00305    0.00611
PART    1
F14A  4    0.379345    0.234985    0.272927    81.00000    0.07290    0.02823 =
         0.35637    0.01558    0.12367    0.00751
F14B  4    0.524095    0.210393    0.288876    81.00000    0.09904    0.03874 =
         0.11527    0.02599   -0.00727    0.00601
F14C  4    0.465907    0.218817    0.223661    81.00000    0.13952    0.04418 =
         0.08712   -0.02093   -0.00020   -0.01333
PART    2
SAME  F14A > F14C
F14D  4    0.427195    0.230922    0.299668   -81.00000    0.13952    0.04418 =
         0.08712   -0.02093   -0.00020   -0.01333
F14E  4    0.522674    0.207543    0.259540   -81.00000    0.07290    0.02823 =
         0.35637    0.01558    0.12367    0.00751
F14F  4    0.384947    0.233429    0.234267   -81.00000    0.09904    0.03874 =
         0.11527    0.02599   -0.00727    0.00601
PART    1
F15A  4    0.638011    0.572822    0.424276    91.00000    0.09313    0.07769 =
         0.04381   -0.01634    0.01215   -0.02373
F15B  4    0.649754    0.490969    0.451312    91.00000    0.11901    0.11772 =
         0.10972   -0.06024   -0.06426    0.09230
F15C  4    0.538533    0.535976    0.468538    91.00000    0.08894    0.07869 =
         0.03038   -0.01947    0.01743    0.01644
PART    2
SAME  F15A > F15C
F15D  4    0.684778    0.542769    0.427577   -91.00000    0.08894    0.07869 =
         0.03038   -0.01947    0.01743    0.01644
F15E  4    0.613963    0.475358    0.466467   -91.00000    0.09313    0.07769 =
         0.04381   -0.01634    0.01215   -0.02373
F15F  4    0.561457    0.551160    0.461394   -91.00000    0.11901    0.11772 =
         0.10972   -0.06024   -0.06426    0.09230
PART    1
F16A  4    0.125158    0.395887    0.346107   101.00000    0.04493    0.15367 =
         0.10820    0.05066    0.03446    0.00010
F16B  4    0.177625    0.405524    0.414571   101.00000    0.09569    0.10614 =
         0.09149   -0.02457    0.07689   -0.02745
F16C  4    0.197290    0.334202    0.378306   101.00000    0.09709    0.03958 =
         0.13824    0.00965    0.06405   -0.01464
PART    2
SAME  F16A > F16C
F16D  4    0.149302    0.415672    0.384942  -101.00000    0.09709    0.03958 =
         0.13824    0.00965    0.06405   -0.01464
F16E  4    0.229546    0.364680    0.419270  -101.00000    0.04493    0.15367 =
         0.10820    0.05066    0.03446    0.00010
F16F  4    0.168401    0.350226    0.350566  -101.00000    0.09569    0.10614 =
         0.09149   -0.02457    0.07689   -0.02745
HKLF    4

REM  p-1 in P-1
REM R1 =  0.0427 for   33010 Fo > 4sig(Fo)  and  0.0473 for all   36533 data
REM   2283 parameters refined using     31 restraints

END

WGHT      0.0640     10.9964

REM Highest difference peak  1.473,  deepest hole -0.876,  1-sigma level  0.072
Q1    1   0.2201  0.8793  0.5121  11.00000  0.05    1.47
Q2    1   0.2607  0.5976 -0.0118  11.00000  0.05    1.02
Q3    1   0.1643  0.7231  0.4648  11.00000  0.05    0.96
Q4    1   0.8787 -0.0446  0.0224  11.00000  0.05    0.88
Q5    1   0.2830  0.8113  0.4726  11.00000  0.05    0.88
Q6    1   1.3316 -0.1009  0.2651  11.00000  0.05    0.86
Q7    1   0.8173 -0.1870  0.2424  11.00000  0.05    0.80
Q8    1   0.8585 -0.2117  0.2536  11.00000  0.05    0.76
Q9    1   1.3284 -0.0330  0.3011  11.00000  0.05    0.74
Q10   1   1.3141 -0.1014  0.2353  11.00000  0.05    0.72
Q11   1   0.8769 -0.2211  0.1853  11.00000  0.05    0.69
Q12   1   0.6167  0.7376  0.2824  11.00000  0.05    0.67
Q13   1   0.7476 -0.0663  0.0679  11.00000  0.05    0.67
Q14   1   1.0952  0.1722  0.3908  11.00000  0.05    0.65
Q15   1   0.8776  0.6241  0.2298  11.00000  0.05    0.63
Q16   1   0.8438 -0.1863  0.1839  11.00000  0.05    0.63
Q17   1   0.8602  0.5828  0.1976  11.00000  0.05    0.62
Q18   1   1.2372  0.0730  0.0758  11.00000  0.05    0.61
Q19   1   0.2136  0.3778  0.0865  11.00000  0.05    0.59
Q20   1   0.7591  0.6632  0.1751  11.00000  0.05    0.59
Q21   1   0.0838  0.5242  0.1646  11.00000  0.05    0.57
Q22   1   0.2956  0.7004 -0.0002  11.00000  0.05    0.56
Q23   1   0.8257  0.6399  0.1743  11.00000  0.05    0.55
Q24   1   1.2617  0.0782  0.0879  11.00000  0.05    0.55
Q25   1   0.4133  0.2191  0.2356  11.00000  0.05    0.53
Q26   1   0.5517  0.5035  0.4776  11.00000  0.05    0.52
Q27   1   0.5352  0.7113  0.2637  11.00000  0.05    0.51
Q28   1   0.6995  0.5268  0.4199  11.00000  0.05    0.50
Q29   1   0.7808 -0.0095  0.0318  11.00000  0.05    0.49
Q30   1   0.7037  0.7029  0.3323  11.00000  0.05    0.48
Q31   1   0.3780  0.2495  0.2209  11.00000  0.05    0.46
Q32   1   0.1346  0.3739  0.0991  11.00000  0.05    0.46
Q33   1   1.2724  0.1311  0.1305  11.00000  0.05    0.46
Q34   1   0.8226 -0.0018  0.0182  11.00000  0.05    0.46
Q35   1   0.4186  0.2491  0.3045  11.00000  0.05    0.45
Q36   1   0.2165  0.6508  0.4999  11.00000  0.05    0.45
Q37   1   0.4950  0.1955  0.2655  11.00000  0.05    0.45
Q38   1   1.0657  0.1280  0.3913  11.00000  0.05    0.42
Q39   1   0.2202  0.3841  0.4255  11.00000  0.05    0.41
Q40   1   0.7041  0.5587  0.1584  11.00000  0.05    0.41
Q41   1   0.8003  0.5600  0.1695  11.00000  0.05    0.41
Q42   1   0.6763  0.6698  0.3555  11.00000  0.05    0.41
Q43   1   0.7171  0.0529  0.2137  11.00000  0.05    0.41
Q44   1   1.1950  0.1524  0.0807  11.00000  0.05    0.40
Q45   1   0.6771 -0.0031  0.2649  11.00000  0.05    0.40
Q46   1   0.6810 -0.0395  0.2849  11.00000  0.05    0.40
Q47   1   0.2554  0.8004  0.4086  11.00000  0.05    0.40
Q48   1   1.0407  0.2777  0.2278  11.00000  0.05    0.39
Q49   1   0.3949  0.7173 -0.0209  11.00000  0.05    0.39
Q50   1   0.3971  0.7436 -0.0534  11.00000  0.05    0.38
;
_shelx_res_checksum              7293

_exptl_crystal_recrystallization_method 'Re-crystallisation from solvent'
_solvent_exptl_crystal_recrystallization_method 'THF, hexane'
####################################################################### 
# 
# This file contains crystal structure data downloaded from the 
# Cambridge Structural Database (CSD) hosted by the Cambridge 
# Crystallographic Data Centre (CCDC).
# 
# Full information about CCDC data access policies and citation 
# guidelines are available at http://www.ccdc.cam.ac.uk/access/V1 
# 
# Audit and citation data items may have been added by the CCDC. 
# Please retain this information to preserve the provenance of 
# this file and to allow appropriate attribution of the data. 
# 
#######################################################################

data_shelx
_database_code_depnum_ccdc_archive 'CCDC 1480950'
_audit_update_record             
;
2016-05-19 deposited with the CCDC.
2016-07-20 downloaded from the CCDC.
;

_audit_creation_method           SHELXL-2013
_chemical_name_systematic        
;
 [P2(IPr)2Br2][BArF]2*C6H4F2
;
_contact_author_fax              '+44 1865 272690'
_chemical_name_common            .
_chemical_melting_point          .
_chemical_formula_moiety         
'C54 H72 Br2 N4 P2, 2(C32 H12 B F24), 2(C6 H4 F2)'
_chemical_formula_sum            'C130 H104 B2 Br2 F52 N4 P2'
_chemical_formula_weight         2953.55

loop_
_atom_type_symbol
_atom_type_description
_atom_type_scat_dispersion_real
_atom_type_scat_dispersion_imag
_atom_type_scat_source
C C 0.0181 0.0091 'International Tables Vol C Tables 4.2.6.8 and 6.1.1.4'
H H 0.0000 0.0000 'International Tables Vol C Tables 4.2.6.8 and 6.1.1.4'
N N 0.0311 0.0180 'International Tables Vol C Tables 4.2.6.8 and 6.1.1.4'
F F 0.0727 0.0534 'International Tables Vol C Tables 4.2.6.8 and 6.1.1.4'
P P 0.2955 0.4335 'International Tables Vol C Tables 4.2.6.8 and 6.1.1.4'
Br Br -0.6763 1.2805 'International Tables Vol C Tables 4.2.6.8 and 6.1.1.4'
B B 0.0090 0.0039 'International Tables Vol C Tables 4.2.6.8 and 6.1.1.4'

_space_group_crystal_system      triclinic
_space_group_IT_number           2
_space_group_name_H-M_alt        'P -1'
_space_group_name_Hall           '-P 1'

_shelx_space_group_comment       
;
The symmetry employed for this shelxl refinement is uniquely defined
by the following loop, which should always be used as a source of
symmetry information in preference to the above space-group names.
They are only intended as comments.
;

loop_
_space_group_symop_operation_xyz
'x, y, z'
'-x, -y, -z'

_cell_length_a                   12.8045(4)
_cell_length_b                   16.4182(5)
_cell_length_c                   17.5699(4)
_cell_angle_alpha                73.042(2)
_cell_angle_beta                 84.650(2)
_cell_angle_gamma                67.727(3)
_cell_volume                     3268.83(18)
_cell_formula_units_Z            1
_cell_measurement_temperature    150(2)
_cell_measurement_reflns_used    18206
_cell_measurement_theta_min      4.4800
_cell_measurement_theta_max      76.2340

_exptl_crystal_description       block
_exptl_crystal_colour            yellow
_exptl_crystal_density_meas      .
_exptl_crystal_density_method    .
_exptl_crystal_density_diffrn    1.500
_exptl_crystal_F_000             1490
_exptl_transmission_factor_min   .
_exptl_transmission_factor_max   .
_exptl_crystal_size_max          0.220
_exptl_crystal_size_mid          0.180
_exptl_crystal_size_min          0.180
_exptl_absorpt_coefficient_mu    2.135
_shelx_estimated_absorpt_T_min   0.651
_shelx_estimated_absorpt_T_max   0.700
_exptl_absorpt_correction_type   multi-scan
_exptl_absorpt_correction_T_min  0.90756
_exptl_absorpt_correction_T_max  1.00000
_exptl_absorpt_process_details   
;
CrysAlisPro, Agilent Technologies,
Version 1.171.37.35g (release 09-12-2014 CrysAlis171 .NET)
(compiled Dec  9 2014,15:38:47)
Empirical absorption correction using spherical harmonics,
 implemented in SCALE3 ABSPACK scaling algorithm.
;

_exptl_special_details           
;
 ?
;

_diffrn_ambient_temperature      150(2)
_diffrn_radiation_wavelength     1.54178
_diffrn_radiation_type           'Cu K\a'
_diffrn_radiation_source         'SuperNova (Cu) X-ray Source'
_diffrn_radiation_monochromator  mirror
_diffrn_measurement_device_type  'SuperNova, Dual, Cu at zero, Atlas'
_diffrn_measurement_method       '\w scans'
_diffrn_detector_area_resol_mean 10.4102
_diffrn_reflns_number            32251
_diffrn_reflns_av_unetI/netI     0.0289
_diffrn_reflns_av_R_equivalents  0.0300
_diffrn_reflns_limit_h_min       -15
_diffrn_reflns_limit_h_max       15
_diffrn_reflns_limit_k_min       -19
_diffrn_reflns_limit_k_max       19
_diffrn_reflns_limit_l_min       -18
_diffrn_reflns_limit_l_max       20
_diffrn_reflns_theta_min         3.414
_diffrn_reflns_theta_max         66.497
_diffrn_reflns_theta_full        67.679
_diffrn_measured_fraction_theta_max 1.000
_diffrn_measured_fraction_theta_full 0.976
_diffrn_reflns_Laue_measured_fraction_max 1.000
_diffrn_reflns_Laue_measured_fraction_full 0.976
_diffrn_reflns_point_group_measured_fraction_max 1.000
_diffrn_reflns_point_group_measured_fraction_full 0.976
_reflns_number_total             11539
_reflns_number_gt                10588
_reflns_threshold_expression     'I > 2\s(I)'
_reflns_Friedel_coverage         0.000
_reflns_Friedel_fraction_max     .
_reflns_Friedel_fraction_full    .

_reflns_special_details          
;
 Reflections were merged by SHELXL according to the crystal
 class for the calculation of statistics and refinement.
 
 _reflns_Friedel_fraction is defined as the number of unique
 Friedel pairs measured divided by the number that would be
 possible theoretically, ignoring centric projections and
 systematic absences.
;

_computing_data_collection       
;
CrysAlisPro, Agilent Technologies,
Version 1.171.35.21 (release 20-01-2012 CrysAlis171 .NET)
(compiled Jan 23 2012,18:06:46)
;
_computing_cell_refinement       
;
CrysAlisPro, Agilent Technologies,
Version 1.171.35.21 (release 20-01-2012 CrysAlis171 .NET)
(compiled Jan 23 2012,18:06:46)
;
_computing_data_reduction        
;
CrysAlisPro, Agilent Technologies,
Version 1.171.35.21 (release 20-01-2012 CrysAlis171 .NET)
(compiled Jan 23 2012,18:06:46)
;
_computing_structure_solution    'SHELXS-97 (Sheldrick, 1990)'
_computing_structure_refinement  'SHELXL-2013 (Sheldrick, 2013)'
_computing_molecular_graphics    'WinGX (Farrugia, 2005)'
_computing_publication_material  'XCIF (Sheldrick, 2001)'

_refine_special_details          
;
 ?
;
_refine_ls_structure_factor_coef Fsqd
_refine_ls_matrix_type           full
_refine_ls_weighting_scheme      calc
_refine_ls_weighting_details     
'w=1/[\s^2^(Fo^2^)+(0.1031P)^2^+2.7816P] where P=(Fo^2^+2Fc^2^)/3'
_atom_sites_solution_primary     .
_atom_sites_solution_secondary   .
_atom_sites_solution_hydrogens   geom
_refine_ls_hydrogen_treatment    constr
_refine_ls_extinction_method     none
_refine_ls_extinction_coef       .
_refine_ls_number_reflns         11539
_refine_ls_number_parameters     921
_refine_ls_number_restraints     13
_refine_ls_R_factor_all          0.0605
_refine_ls_R_factor_gt           0.0570
_refine_ls_wR_factor_ref         0.1636
_refine_ls_wR_factor_gt          0.1597
_refine_ls_goodness_of_fit_ref   1.061
_refine_ls_restrained_S_all      1.065
_refine_ls_shift/su_max          0.001
_refine_ls_shift/su_mean         0.000

loop_
_atom_site_label
_atom_site_type_symbol
_atom_site_fract_x
_atom_site_fract_y
_atom_site_fract_z
_atom_site_U_iso_or_equiv
_atom_site_adp_type
_atom_site_occupancy
_atom_site_site_symmetry_order
_atom_site_calc_flag
_atom_site_refinement_flags_posn
_atom_site_refinement_flags_adp
_atom_site_refinement_flags_occupancy
_atom_site_disorder_assembly
_atom_site_disorder_group
P1 P 0.47635(5) 0.45828(4) 0.96932(3) 0.02135(14) Uani 1 1 d . . . . .
Br1 Br 0.29324(2) 0.54013(2) 0.96362(2) 0.03750(12) Uani 1 1 d . . . . .
N1 N 0.5104(2) 0.58781(15) 0.82026(12) 0.0302(5) Uani 1 1 d . . . . .
N2 N 0.58043(17) 0.44282(14) 0.82797(12) 0.0247(4) Uani 1 1 d . . . . .
C1 C 0.52037(19) 0.50401(16) 0.86811(13) 0.0216(4) Uani 1 1 d . . . . .
C2 C 0.5657(3) 0.5777(2) 0.75103(16) 0.0416(7) Uani 1 1 d . . . . .
H2 H 0.5721 0.6258 0.7073 0.050 Uiso 1 1 calc R U . . .
C3 C 0.6094(3) 0.4879(2) 0.75578(16) 0.0369(6) Uani 1 1 d . . . . .
H3 H 0.6523 0.4609 0.7164 0.044 Uiso 1 1 calc R U . . .
C4 C 0.4427(3) 0.67866(17) 0.82957(14) 0.0344(6) Uani 1 1 d . . . . .
C5 C 0.3310(3) 0.7179(2) 0.80094(17) 0.0448(7) Uani 1 1 d . . . . .
C6 C 0.2716(4) 0.8082(2) 0.8037(2) 0.0581(9) Uani 1 1 d . . . . .
H6 H 0.1957 0.8384 0.7847 0.070 Uiso 1 1 calc R U . . .
C7 C 0.3215(4) 0.8540(2) 0.8337(2) 0.0608(10) Uani 1 1 d . . . . .
H7 H 0.2788 0.9149 0.8357 0.073 Uiso 1 1 calc R U . . .
C8 C 0.4306(3) 0.8133(2) 0.8603(2) 0.0508(8) Uani 1 1 d . . . . .
H8 H 0.4625 0.8462 0.8811 0.061 Uiso 1 1 calc R U . . .
C9 C 0.4965(3) 0.72456(19) 0.85776(16) 0.0384(6) Uani 1 1 d . . . . .
C10 C 0.2770(3) 0.6693(2) 0.7657(2) 0.0521(9) Uani 1 1 d . . . . .
H10 H 0.3158 0.6020 0.7903 0.062 Uiso 1 1 calc R U . . .
C11 C 0.1513(4) 0.6940(3) 0.7842(3) 0.0694(12) Uani 1 1 d . . . . .
H11A H 0.1396 0.6946 0.8400 0.104 Uiso 1 1 calc R U . . .
H11B H 0.1259 0.6484 0.7748 0.104 Uiso 1 1 calc R U . . .
H11C H 0.1082 0.7547 0.7496 0.104 Uiso 1 1 calc R U . . .
C12 C 0.2927(5) 0.6878(3) 0.6752(2) 0.0734(13) Uani 1 1 d . . . . .
H12A H 0.2548 0.6566 0.6545 0.110 Uiso 1 1 calc R U . . .
H12B H 0.3734 0.6646 0.6638 0.110 Uiso 1 1 calc R U . . .
H12C H 0.2599 0.7538 0.6497 0.110 Uiso 1 1 calc R U . . .
C13 C 0.6207(3) 0.6836(2) 0.8799(2) 0.0445(7) Uani 1 1 d . . . . .
H13 H 0.6443 0.6153 0.8961 0.053 Uiso 1 1 calc R U . . .
C14 C 0.6471(3) 0.7116(3) 0.9496(2) 0.0554(9) Uani 1 1 d . . . . .
H14A H 0.6389 0.7761 0.9317 0.083 Uiso 1 1 calc R U . . .
H14B H 0.7247 0.6735 0.9688 0.083 Uiso 1 1 calc R U . . .
H14C H 0.5947 0.7030 0.9927 0.083 Uiso 1 1 calc R U . . .
C15 C 0.6906(4) 0.7102(3) 0.8080(3) 0.0680(11) Uani 1 1 d . . . . .
H15A H 0.6776 0.6887 0.7646 0.102 Uiso 1 1 calc R U . . .
H15B H 0.7709 0.6819 0.8232 0.102 Uiso 1 1 calc R U . . .
H15C H 0.6681 0.7770 0.7904 0.102 Uiso 1 1 calc R U . . .
C16 C 0.5965(2) 0.34591(17) 0.85175(14) 0.0256(5) Uani 1 1 d . . . . .
C17 C 0.5087(2) 0.3236(2) 0.83306(17) 0.0350(6) Uani 1 1 d . . . . .
C18 C 0.5256(3) 0.2311(2) 0.8555(2) 0.0489(8) Uani 1 1 d . . . . .
H18 H 0.4684 0.2124 0.8444 0.059 Uiso 1 1 calc R U . . .
C19 C 0.6238(3) 0.1660(2) 0.8937(2) 0.0521(8) Uani 1 1 d . . . . .
H19 H 0.6330 0.1031 0.9089 0.062 Uiso 1 1 calc R U . . .
C20 C 0.7091(3) 0.1908(2) 0.9102(2) 0.0442(7) Uani 1 1 d . . . . .
H20 H 0.7762 0.1448 0.9367 0.053 Uiso 1 1 calc R U . . .
C21 C 0.6983(2) 0.28209(18) 0.88869(15) 0.0302(5) Uani 1 1 d . . . . .
C22 C 0.4018(3) 0.3938(2) 0.7873(2) 0.0453(7) Uani 1 1 d . . . . .
H22 H 0.3971 0.4557 0.7884 0.054 Uiso 1 1 calc R U . . .
C23 C 0.2951(3) 0.3814(4) 0.8237(3) 0.0755(13) Uani 1 1 d . . . . .
H23A H 0.2293 0.4304 0.7935 0.113 Uiso 1 1 calc R U . . .
H23B H 0.2909 0.3836 0.8790 0.113 Uiso 1 1 calc R U . . .
H23C H 0.2960 0.3219 0.8221 0.113 Uiso 1 1 calc R U . . .
C24 C 0.4070(4) 0.3935(6) 0.7009(3) 0.111(3) Uani 1 1 d . . . . .
H24A H 0.4726 0.4070 0.6763 0.166 Uiso 1 1 calc R U . . .
H24B H 0.3380 0.4401 0.6727 0.166 Uiso 1 1 calc R U . . .
H24C H 0.4137 0.3331 0.6978 0.166 Uiso 1 1 calc R U . . .
C25 C 0.7957(2) 0.3083(2) 0.90201(17) 0.0355(6) Uani 1 1 d . . . . .
H25 H 0.7638 0.3740 0.9023 0.043 Uiso 1 1 calc R U . . .
C26 C 0.8572(3) 0.2515(3) 0.9816(2) 0.0576(9) Uani 1 1 d . . . . .
H26A H 0.8021 0.2519 1.0242 0.086 Uiso 1 1 calc R U . . .
H26B H 0.9096 0.2780 0.9919 0.086 Uiso 1 1 calc R U . . .
H26C H 0.8995 0.1884 0.9797 0.086 Uiso 1 1 calc R U . . .
C27 C 0.8783(3) 0.2997(3) 0.8332(2) 0.0516(8) Uani 1 1 d . . . . .
H27A H 0.9377 0.3209 0.8404 0.077 Uiso 1 1 calc R U . . .
H27B H 0.8378 0.3372 0.7827 0.077 Uiso 1 1 calc R U . . .
H27C H 0.9124 0.2355 0.8325 0.077 Uiso 1 1 calc R U . . .
B101 B 0.1728(2) 0.17398(19) 0.65188(15) 0.0249(5) Uani 1 1 d . . . . .
C101 C 0.2629(2) 0.13104(16) 0.72669(14) 0.0243(5) Uani 1 1 d . . . . .
C102 C 0.3790(2) 0.09238(17) 0.71635(14) 0.0264(5) Uani 1 1 d . . . . .
H102 H 0.4064 0.0919 0.6643 0.032 Uiso 1 1 calc R U . . .
C103 C 0.4559(2) 0.05445(17) 0.77978(15) 0.0274(5) Uani 1 1 d . . . . .
C104 C 0.4210(2) 0.05591(17) 0.85637(15) 0.0286(5) Uani 1 1 d . . . . .
H104 H 0.4733 0.0284 0.8999 0.034 Uiso 1 1 calc R U . . .
C105 C 0.3066(2) 0.09910(17) 0.86723(14) 0.0285(5) Uani 1 1 d . . . . .
C106 C 0.2296(2) 0.13528(17) 0.80399(14) 0.0268(5) Uani 1 1 d . . . . .
H106 H 0.1518 0.1639 0.8136 0.032 Uiso 1 1 calc R U . . .
C107 C 0.5783(2) 0.0100(2) 0.76300(18) 0.0385(6) Uani 1 1 d . . . . .
C108 C 0.2632(3) 0.1046(2) 0.94825(16) 0.0421(7) Uani 1 1 d . . . . .
C109 C 0.1655(2) 0.28024(18) 0.61577(14) 0.0286(5) Uani 1 1 d . . . . .
C110 C 0.2421(3) 0.3010(2) 0.55865(16) 0.0382(6) Uani 1 1 d . . . . .
H110 H 0.2946 0.2536 0.5385 0.046 Uiso 1 1 calc R U . . .
C111 C 0.2437(3) 0.3884(3) 0.53062(18) 0.0495(8) Uani 1 1 d . . . . .
C112 C 0.1687(3) 0.4593(2) 0.55788(19) 0.0508(8) Uani 1 1 d . . . . .
H112 H 0.1691 0.5195 0.5378 0.061 Uiso 1 1 calc R U . . .
C113 C 0.0927(3) 0.4407(2) 0.61530(18) 0.0419(7) Uani 1 1 d . . . . .
C114 C 0.0922(2) 0.35222(19) 0.64400(15) 0.0327(6) Uani 1 1 d . . . . .
H114 H 0.0403 0.3407 0.6840 0.039 Uiso 1 1 calc R U . . .
C115 C 0.3273(5) 0.4075(4) 0.4698(3) 0.0807(15) Uani 1 1 d . . . . .
C116 C 0.0143(4) 0.5160(2) 0.6466(3) 0.0580(9) Uani 1 1 d . . . . .
C117 C 0.2127(2) 0.11906(19) 0.58313(14) 0.0277(5) Uani 1 1 d . . . . .
C118 C 0.2889(2) 0.0291(2) 0.59527(16) 0.0313(5) Uani 1 1 d . . . . .
H118 H 0.3215 -0.0043 0.6468 0.038 Uiso 1 1 calc R U . . .
C119 C 0.3188(2) -0.0136(2) 0.53453(18) 0.0392(6) Uani 1 1 d . . . . .
C120 C 0.2695(3) 0.0317(2) 0.45943(18) 0.0428(7) Uani 1 1 d . . . . .
H120 H 0.2890 0.0026 0.4178 0.051 Uiso 1 1 calc R U . . .
C121 C 0.1906(2) 0.1208(2) 0.44636(16) 0.0392(7) Uani 1 1 d . . . . .
C122 C 0.1639(2) 0.1631(2) 0.50674(15) 0.0333(6) Uani 1 1 d . . . . .
H122 H 0.1106 0.2242 0.4961 0.040 Uiso 1 1 calc R U . . .
C123 C 0.4079(3) -0.1068(3) 0.5485(2) 0.0544(9) Uani 1 1 d . . . . .
C124 C 0.1361(3) 0.1744(3) 0.36610(18) 0.0537(9) Uani 1 1 d . . . . .
C125 C 0.0499(2) 0.16684(17) 0.68062(13) 0.0247(5) Uani 1 1 d . . . . .
C126 C 0.0424(2) 0.09198(17) 0.74118(14) 0.0263(5) Uani 1 1 d . . . . .
H126 H 0.1093 0.0476 0.7691 0.032 Uiso 1 1 calc R U . . .
C127 C -0.0595(2) 0.08020(17) 0.76202(15) 0.0281(5) Uani 1 1 d . . . . .
C128 C -0.1586(2) 0.14176(18) 0.72174(15) 0.0295(5) Uani 1 1 d . . . . .
H128 H -0.2283 0.1339 0.7360 0.035 Uiso 1 1 calc R U . . .
C129 C -0.1533(2) 0.21538(18) 0.65987(15) 0.0276(5) Uani 1 1 d . . . . .
C130 C -0.0514(2) 0.22791(17) 0.64028(14) 0.0256(5) Uani 1 1 d . . . . .
H130 H -0.0506 0.2795 0.5983 0.031 Uiso 1 1 calc R U . . .
C131 C -0.0599(2) -0.0016(2) 0.82829(18) 0.0388(6) Uani 1 1 d . . . . .
C132 C -0.2590(2) 0.28228(19) 0.61483(17) 0.0340(6) Uani 1 1 d . . . . .
F1A F 0.59432(16) -0.04599(16) 0.71704(13) 0.0572(5) Uani 1 1 d . . . . .
F1B F 0.64067(16) -0.04074(17) 0.82850(12) 0.0631(6) Uani 1 1 d . . . . .
F1C F 0.62283(18) 0.07075(17) 0.72287(16) 0.0693(6) Uani 1 1 d . . . . .
F2A F 0.3428(2) 0.0771(2) 1.00218(12) 0.0772(8) Uani 1 1 d . . . . .
F2B F 0.2025(3) 0.0530(3) 0.97615(14) 0.1041(12) Uani 1 1 d . . . . .
F2C F 0.1961(3) 0.1879(2) 0.94917(14) 0.0994(11) Uani 1 1 d . . . . .
F3A F 0.3791(6) 0.3403(4) 0.4365(4) 0.121(2) Uani 0.692(5) 1 d . . P A 5
F3B F 0.3868(5) 0.4453(5) 0.4909(3) 0.1084(18) Uani 0.692(5) 1 d . . P A 5
F3C F 0.2670(6) 0.4820(4) 0.4059(2) 0.120(2) Uani 0.692(5) 1 d . . P A 5
F3D F 0.4424(13) 0.3545(9) 0.5036(8) 0.121(2) Uani 0.308(5) 1 d . . P A 6
F3E F 0.3241(12) 0.4765(11) 0.4301(8) 0.1084(18) Uani 0.308(5) 1 d . . P A 6
F3F F 0.3328(17) 0.3699(15) 0.4120(7) 0.120(2) Uani 0.308(5) 1 d . . P A 6
F4A F -0.0627(6) 0.4937(4) 0.6966(5) 0.147(3) Uani 0.789(6) 1 d . . P B 5
F4B F -0.0444(4) 0.5907(3) 0.5907(3) 0.1007(15) Uani 0.789(6) 1 d . . P B 5
F4C F 0.0672(4) 0.5473(3) 0.6877(3) 0.0973(17) Uani 0.789(6) 1 d . . P B 5
F4D F -0.080(3) 0.5197(15) 0.645(2) 0.147(3) Uani 0.211(6) 1 d . . P B 6
F4E F -0.0004(18) 0.5927(12) 0.6051(13) 0.1007(15) Uani 0.211(6) 1 d . . P B 6
F4F F 0.0272(16) 0.5037(13) 0.7172(13) 0.0973(17) Uani 0.211(6) 1 d . . P B 6
F5A F 0.4255(4) -0.1548(2) 0.6245(2) 0.0928(13) Uani 0.852(4) 1 d . . P C 5
F5B F 0.5052(3) -0.1058(2) 0.5188(4) 0.1162(19) Uani 0.852(4) 1 d . . P C 5
F5C F 0.3828(3) -0.1602(2) 0.5143(2) 0.0927(12) Uani 0.852(4) 1 d . . P C 5
F5D F 0.497(2) -0.1129(13) 0.5864(13) 0.0928(13) Uani 0.148(4) 1 d . . P C 6
F5E F 0.4472(18) -0.1308(14) 0.487(2) 0.1162(19) Uani 0.148(4) 1 d . . P C 6
F5F F 0.384(2) -0.1668(14) 0.5924(17) 0.0927(12) Uani 0.148(4) 1 d . . P C 6
F6A F 0.1492(3) 0.1208(2) 0.31816(14) 0.0920(9) Uani 1 1 d . . . . .
F6B F 0.1765(3) 0.2378(3) 0.32921(13) 0.0953(11) Uani 1 1 d . . . . .
F6C F 0.02591(19) 0.21844(18) 0.37049(11) 0.0641(6) Uani 1 1 d . . . . .
F7A F -0.16138(17) -0.00093(15) 0.84946(14) 0.0609(6) Uani 1 1 d . . . . .
F7B F -0.0125(3) -0.0069(3) 0.89362(16) 0.1149(15) Uani 1 1 d . . . . .
F7C F -0.0053(3) -0.07879(15) 0.8115(2) 0.1144(14) Uani 1 1 d . . . . .
F8A F -0.24099(16) 0.32810(16) 0.54209(12) 0.0589(5) Uani 1 1 d . . . . .
F8B F -0.31688(17) 0.34609(14) 0.65206(14) 0.0611(6) Uani 1 1 d . . . . .
F8C F -0.32972(17) 0.24374(14) 0.60640(16) 0.0650(6) Uani 1 1 d . . . . .
C201 C 0.9207(3) 0.0851(2) 0.4938(2) 0.0494(8) Uani 1 1 d . . . . .
H101 H 0.8656 0.1447 0.4888 0.059 Uiso 0.5 1 calc R U P D 1
C202 C 0.9399(3) 0.0474(2) 0.43074(18) 0.0446(7) Uani 1 1 d . . . . .
H201 H 0.8969 0.0812 0.3828 0.054 Uiso 0.5 1 calc R U P E 1
C203 C 1.0189(3) -0.0365(2) 0.43611(19) 0.0468(7) Uani 1 1 d . . . . .
H203 H 1.0325 -0.0617 0.3922 0.056 Uiso 1 1 calc R U . . .
F101 F 0.8513(4) 0.1619(3) 0.4892(3) 0.0675(13) Uani 0.5 1 d . . P F 2
F102 F 0.8863(4) 0.0893(3) 0.3660(2) 0.0521(9) Uani 0.5 1 d . . P G 2
C301 C 0.9790(8) 0.5572(11) 1.0449(8) 0.213(9) Uani 1 1 d D . . . .
H301 H 0.9630 0.5999 1.0751 0.255 Uiso 0.5 1 calc R U P H 3
C302 C 1.0046(9) 0.4665(10) 1.0851(6) 0.197(7) Uani 1 1 d D . . . .
H302 H 1.0082 0.4439 1.1415 0.236 Uiso 1 1 calc R U . . .
C303 C 1.0247(7) 0.4113(7) 1.0345(8) 0.182(6) Uani 1 1 d D . . . .
H303 H 1.0420 0.3476 1.0575 0.219 Uiso 0.5 1 calc R U P I 3
F301 F 0.9638(8) 0.5974(9) 1.0902(7) 0.157(4) Uani 0.5 1 d . . P J 4
F303 F 1.0442(13) 0.3377(9) 1.0670(9) 0.169(5) Uani 0.5 1 d D . P K 4

loop_
_atom_site_aniso_label
_atom_site_aniso_U_11
_atom_site_aniso_U_22
_atom_site_aniso_U_33
_atom_site_aniso_U_23
_atom_site_aniso_U_13
_atom_site_aniso_U_12
P1 0.0253(3) 0.0235(3) 0.0156(3) -0.0054(2) 0.0025(2) -0.0099(2)
Br1 0.02527(17) 0.0479(2) 0.03519(18) -0.01466(13) 0.00305(11) -0.00730(13)
N1 0.0435(13) 0.0253(10) 0.0167(9) -0.0036(8) 0.0049(9) -0.0100(9)
N2 0.0279(10) 0.0269(10) 0.0187(9) -0.0080(8) 0.0032(8) -0.0090(8)
C1 0.0246(11) 0.0238(11) 0.0158(10) -0.0053(8) 0.0008(8) -0.0083(9)
C2 0.066(2) 0.0345(14) 0.0205(12) -0.0056(11) 0.0162(12) -0.0193(14)
C3 0.0510(17) 0.0370(14) 0.0215(12) -0.0111(11) 0.0152(11) -0.0160(12)
C4 0.0546(17) 0.0218(12) 0.0176(11) -0.0017(9) 0.0037(11) -0.0075(11)
C5 0.061(2) 0.0315(14) 0.0262(13) -0.0043(11) -0.0083(13) -0.0011(13)
C6 0.067(2) 0.0366(16) 0.0479(18) -0.0076(14) -0.0151(17) 0.0059(15)
C7 0.088(3) 0.0273(15) 0.054(2) -0.0139(14) -0.0082(19) -0.0033(16)
C8 0.080(2) 0.0279(14) 0.0409(16) -0.0080(12) 0.0004(16) -0.0174(15)
C9 0.0621(19) 0.0273(13) 0.0240(12) -0.0028(10) 0.0089(12) -0.0196(13)
C10 0.064(2) 0.0405(16) 0.0383(17) -0.0097(13) -0.0212(15) -0.0005(15)
C11 0.060(2) 0.065(2) 0.067(2) -0.018(2) -0.033(2) 0.0006(19)
C12 0.106(3) 0.062(2) 0.0373(19) -0.0139(17) -0.027(2) -0.008(2)
C13 0.0558(19) 0.0393(15) 0.0452(17) -0.0109(13) 0.0143(14) -0.0284(14)
C14 0.065(2) 0.056(2) 0.060(2) -0.0179(17) 0.0073(17) -0.0392(18)
C15 0.079(3) 0.066(2) 0.066(2) -0.017(2) 0.033(2) -0.043(2)
C16 0.0296(12) 0.0253(12) 0.0233(11) -0.0117(9) 0.0060(9) -0.0091(10)
C17 0.0340(14) 0.0390(14) 0.0389(14) -0.0214(12) 0.0064(11) -0.0144(12)
C18 0.0424(17) 0.0432(17) 0.076(2) -0.0323(16) 0.0118(16) -0.0221(14)
C19 0.0543(19) 0.0296(14) 0.076(2) -0.0201(15) 0.0124(17) -0.0176(14)
C20 0.0440(17) 0.0280(14) 0.0516(18) -0.0106(12) 0.0023(13) -0.0043(12)
C21 0.0315(13) 0.0303(13) 0.0273(12) -0.0129(10) 0.0043(10) -0.0071(10)
C22 0.0358(15) 0.0537(18) 0.0516(18) -0.0243(15) -0.0061(13) -0.0133(14)
C23 0.0342(18) 0.110(4) 0.070(3) -0.024(3) 0.0011(17) -0.015(2)
C24 0.048(2) 0.196(7) 0.050(2) -0.039(3) -0.0062(19) 0.002(3)
C25 0.0312(14) 0.0389(14) 0.0380(14) -0.0199(12) -0.0020(11) -0.0073(11)
C26 0.051(2) 0.060(2) 0.055(2) -0.0200(17) -0.0188(16) -0.0040(16)
C27 0.0383(16) 0.071(2) 0.063(2) -0.0397(18) 0.0145(15) -0.0260(16)
B101 0.0251(13) 0.0322(14) 0.0155(11) -0.0035(10) 0.0000(10) -0.0108(11)
C101 0.0286(12) 0.0258(11) 0.0194(11) -0.0031(9) -0.0009(9) -0.0129(10)
C102 0.0295(12) 0.0338(12) 0.0206(11) -0.0066(9) 0.0011(9) -0.0178(10)
C103 0.0298(13) 0.0293(12) 0.0279(12) -0.0059(10) -0.0023(10) -0.0170(10)
C104 0.0353(13) 0.0289(12) 0.0240(12) -0.0022(10) -0.0084(10) -0.0161(10)
C105 0.0399(14) 0.0282(12) 0.0201(11) -0.0039(9) -0.0023(10) -0.0169(11)
C106 0.0308(13) 0.0278(12) 0.0226(11) -0.0070(9) -0.0006(10) -0.0114(10)
C107 0.0276(13) 0.0542(17) 0.0349(14) -0.0076(13) -0.0034(11) -0.0193(13)
C108 0.0512(18) 0.0510(17) 0.0215(13) -0.0103(12) -0.0020(12) -0.0153(14)
C109 0.0306(13) 0.0366(13) 0.0173(11) -0.0014(10) -0.0051(9) -0.0143(11)
C110 0.0475(16) 0.0472(16) 0.0231(12) -0.0040(11) 0.0030(11) -0.0256(14)
C111 0.072(2) 0.059(2) 0.0273(14) -0.0019(13) 0.0020(14) -0.0425(18)
C112 0.079(2) 0.0437(17) 0.0345(15) 0.0048(13) -0.0125(16) -0.0363(17)
C113 0.0509(18) 0.0373(15) 0.0365(15) -0.0034(12) -0.0174(13) -0.0161(13)
C114 0.0350(14) 0.0362(14) 0.0262(12) -0.0046(10) -0.0067(10) -0.0137(11)
C115 0.128(5) 0.087(3) 0.050(2) -0.012(2) 0.035(3) -0.077(3)
C116 0.067(2) 0.0380(17) 0.066(2) -0.0128(16) -0.0179(19) -0.0130(16)
C117 0.0240(12) 0.0423(14) 0.0212(11) -0.0095(10) 0.0038(9) -0.0172(11)
C118 0.0275(13) 0.0440(15) 0.0292(13) -0.0134(11) 0.0015(10) -0.0184(11)
C119 0.0332(14) 0.0544(17) 0.0423(16) -0.0255(14) 0.0088(12) -0.0223(13)
C120 0.0387(15) 0.071(2) 0.0368(15) -0.0334(15) 0.0143(12) -0.0297(15)
C121 0.0324(14) 0.070(2) 0.0234(13) -0.0166(13) 0.0071(11) -0.0264(14)
C122 0.0270(13) 0.0523(16) 0.0224(12) -0.0114(11) 0.0028(10) -0.0163(12)
C123 0.051(2) 0.056(2) 0.070(2) -0.0386(19) 0.0091(17) -0.0207(16)
C124 0.053(2) 0.095(3) 0.0242(14) -0.0215(16) 0.0058(13) -0.0366(19)
C125 0.0265(12) 0.0316(12) 0.0171(10) -0.0092(9) 0.0018(9) -0.0105(10)
C126 0.0269(12) 0.0311(12) 0.0208(11) -0.0081(9) 0.0027(9) -0.0104(10)
C127 0.0320(13) 0.0300(12) 0.0243(12) -0.0101(10) 0.0052(10) -0.0128(10)
C128 0.0260(12) 0.0372(13) 0.0311(13) -0.0170(11) 0.0068(10) -0.0137(10)
C129 0.0278(12) 0.0323(12) 0.0263(12) -0.0157(10) 0.0013(10) -0.0095(10)
C130 0.0292(12) 0.0298(12) 0.0195(11) -0.0092(9) 0.0024(9) -0.0114(10)
C131 0.0331(14) 0.0416(15) 0.0394(15) -0.0041(12) 0.0073(12) -0.0181(12)
C132 0.0288(13) 0.0355(14) 0.0381(14) -0.0149(12) 0.0000(11) -0.0090(11)
F1A 0.0353(9) 0.0757(14) 0.0610(12) -0.0350(11) 0.0040(8) -0.0096(9)
F1B 0.0337(9) 0.0916(16) 0.0452(11) -0.0090(10) -0.0121(8) -0.0072(10)
F1C 0.0415(11) 0.0786(15) 0.0893(16) -0.0047(12) 0.0084(10) -0.0394(11)
F2A 0.0722(15) 0.119(2) 0.0286(10) -0.0270(11) -0.0142(9) -0.0143(14)
F2B 0.147(3) 0.177(3) 0.0375(12) -0.0359(16) 0.0405(15) -0.118(3)
F2C 0.125(2) 0.0856(18) 0.0379(11) -0.0292(12) 0.0021(13) 0.0237(17)
F3A 0.155(6) 0.101(4) 0.102(4) -0.025(3) 0.095(4) -0.065(3)
F3B 0.117(4) 0.177(5) 0.079(3) -0.031(3) 0.036(2) -0.117(4)
F3C 0.184(6) 0.171(5) 0.0412(19) 0.014(2) 0.013(2) -0.140(5)
F3D 0.155(6) 0.101(4) 0.102(4) -0.025(3) 0.095(4) -0.065(3)
F3E 0.117(4) 0.177(5) 0.079(3) -0.031(3) 0.036(2) -0.117(4)
F3F 0.184(6) 0.171(5) 0.0412(19) 0.014(2) 0.013(2) -0.140(5)
F4A 0.163(5) 0.065(3) 0.220(8) -0.076(4) 0.127(7) -0.050(3)
F4B 0.105(4) 0.0603(17) 0.104(3) -0.0215(18) -0.070(2) 0.020(2)
F4C 0.092(3) 0.077(3) 0.129(4) -0.068(3) -0.048(2) 0.002(2)
F4D 0.163(5) 0.065(3) 0.220(8) -0.076(4) 0.127(7) -0.050(3)
F4E 0.105(4) 0.0603(17) 0.104(3) -0.0215(18) -0.070(2) 0.020(2)
F4F 0.092(3) 0.077(3) 0.129(4) -0.068(3) -0.048(2) 0.002(2)
F5A 0.123(3) 0.0536(17) 0.071(2) -0.0273(15) -0.0098(19) 0.0107(17)
F5B 0.0484(17) 0.0647(19) 0.221(6) -0.041(3) 0.050(2) -0.0147(14)
F5C 0.103(3) 0.0711(19) 0.124(3) -0.066(2) -0.016(2) -0.0197(18)
F5D 0.123(3) 0.0536(17) 0.071(2) -0.0273(15) -0.0098(19) 0.0107(17)
F5E 0.0484(17) 0.0647(19) 0.221(6) -0.041(3) 0.050(2) -0.0147(14)
F5F 0.103(3) 0.0711(19) 0.124(3) -0.066(2) -0.016(2) -0.0197(18)
F6A 0.097(2) 0.141(3) 0.0395(12) -0.0502(15) -0.0106(12) -0.0240(18)
F6B 0.111(2) 0.157(3) 0.0317(11) 0.0110(14) 0.0003(12) -0.092(2)
F6C 0.0559(12) 0.0952(17) 0.0338(9) -0.0081(10) -0.0110(9) -0.0245(12)
F7A 0.0452(11) 0.0601(12) 0.0656(13) 0.0061(10) 0.0134(9) -0.0269(9)
F7B 0.151(3) 0.150(3) 0.0573(15) 0.0557(17) -0.0536(17) -0.122(3)
F7C 0.136(3) 0.0319(11) 0.133(3) -0.0074(13) 0.084(2) -0.0157(14)
F8A 0.0393(10) 0.0702(13) 0.0426(10) 0.0013(9) -0.0082(8) -0.0041(9)
F8B 0.0488(11) 0.0522(11) 0.0722(14) -0.0369(10) -0.0043(10) 0.0080(9)
F8C 0.0421(11) 0.0502(11) 0.1019(18) -0.0120(11) -0.0311(11) -0.0157(9)
C201 0.060(2) 0.0525(19) 0.0438(17) -0.0247(15) 0.0096(15) -0.0224(16)
C202 0.0565(19) 0.0564(19) 0.0321(15) -0.0164(13) 0.0023(13) -0.0303(16)
C203 0.065(2) 0.0562(19) 0.0336(15) -0.0257(14) 0.0089(14) -0.0296(16)
F101 0.075(3) 0.048(2) 0.054(2) -0.0253(19) -0.007(2) 0.016(2)
F102 0.062(2) 0.055(2) 0.0327(18) -0.0067(16) -0.0176(16) -0.0146(18)
C301 0.065(5) 0.43(3) 0.260(15) -0.275(18) 0.063(7) -0.099(10)
C302 0.075(6) 0.309(19) 0.282(18) -0.199(17) 0.036(8) -0.074(10)
C303 0.066(5) 0.314(18) 0.227(16) -0.155(16) 0.043(7) -0.086(9)
F301 0.134(7) 0.224(11) 0.203(10) -0.148(10) 0.065(7) -0.111(8)
F303 0.162(10) 0.217(14) 0.194(13) -0.097(11) 0.044(9) -0.122(11)

_geom_special_details            
;
 All esds (except the esd in the dihedral angle between two l.s. planes)
 are estimated using the full covariance matrix.  The cell esds are taken
 into account individually in the estimation of esds in distances, angles
 and torsion angles; correlations between esds in cell parameters are only
 used when they are defined by crystal symmetry.  An approximate (isotropic)
 treatment of cell esds is used for estimating esds involving l.s. planes.
;

loop_
_geom_bond_atom_site_label_1
_geom_bond_atom_site_label_2
_geom_bond_distance
_geom_bond_site_symmetry_2
_geom_bond_publ_flag
P1 C1 1.843(2) . ?
P1 Br1 2.2113(6) . ?
P1 P1 2.2400(11) 2_667 ?
N1 C1 1.352(3) . ?
N1 C2 1.370(3) . ?
N1 C4 1.463(3) . ?
N2 C1 1.351(3) . ?
N2 C3 1.366(3) . ?
N2 C16 1.459(3) . ?
C2 C3 1.344(4) . ?
C2 H2 0.9500 . ?
C3 H3 0.9500 . ?
C4 C5 1.400(5) . ?
C4 C9 1.402(4) . ?
C5 C6 1.398(5) . ?
C5 C10 1.511(5) . ?
C6 C7 1.382(6) . ?
C6 H6 0.9500 . ?
C7 C8 1.360(6) . ?
C7 H7 0.9500 . ?
C8 C9 1.391(4) . ?
C8 H8 0.9500 . ?
C9 C13 1.511(5) . ?
C10 C11 1.531(6) . ?
C10 C12 1.538(5) . ?
C10 H10 1.0000 . ?
C11 H11A 0.9800 . ?
C11 H11B 0.9800 . ?
C11 H11C 0.9800 . ?
C12 H12A 0.9800 . ?
C12 H12B 0.9800 . ?
C12 H12C 0.9800 . ?
C13 C14 1.533(5) . ?
C13 C15 1.534(5) . ?
C13 H13 1.0000 . ?
C14 H14A 0.9800 . ?
C14 H14B 0.9800 . ?
C14 H14C 0.9800 . ?
C15 H15A 0.9800 . ?
C15 H15B 0.9800 . ?
C15 H15C 0.9800 . ?
C16 C21 1.394(4) . ?
C16 C17 1.399(4) . ?
C17 C18 1.388(4) . ?
C17 C22 1.522(4) . ?
C18 C19 1.376(5) . ?
C18 H18 0.9500 . ?
C19 C20 1.382(5) . ?
C19 H19 0.9500 . ?
C20 C21 1.389(4) . ?
C20 H20 0.9500 . ?
C21 C25 1.521(4) . ?
C22 C23 1.513(5) . ?
C22 C24 1.515(6) . ?
C22 H22 1.0000 . ?
C23 H23A 0.9800 . ?
C23 H23B 0.9800 . ?
C23 H23C 0.9800 . ?
C24 H24A 0.9800 . ?
C24 H24B 0.9800 . ?
C24 H24C 0.9800 . ?
C25 C26 1.527(4) . ?
C25 C27 1.533(4) . ?
C25 H25 1.0000 . ?
C26 H26A 0.9800 . ?
C26 H26B 0.9800 . ?
C26 H26C 0.9800 . ?
C27 H27A 0.9800 . ?
C27 H27B 0.9800 . ?
C27 H27C 0.9800 . ?
B101 C101 1.638(3) . ?
B101 C109 1.642(4) . ?
B101 C125 1.644(4) . ?
B101 C117 1.645(4) . ?
C101 C102 1.395(4) . ?
C101 C106 1.399(3) . ?
C102 C103 1.391(3) . ?
C102 H102 0.9500 . ?
C103 C104 1.382(4) . ?
C103 C107 1.499(4) . ?
C104 C105 1.387(4) . ?
C104 H104 0.9500 . ?
C105 C106 1.390(4) . ?
C105 C108 1.494(4) . ?
C106 H106 0.9500 . ?
C107 F1B 1.328(3) . ?
C107 F1C 1.328(4) . ?
C107 F1A 1.340(4) . ?
C108 F2A 1.312(4) . ?
C108 F2C 1.316(4) . ?
C108 F2B 1.323(4) . ?
C109 C114 1.392(4) . ?
C109 C110 1.398(4) . ?
C110 C111 1.382(5) . ?
C110 H110 0.9500 . ?
C111 C112 1.377(6) . ?
C111 C115 1.494(5) . ?
C112 C113 1.386(5) . ?
C112 H112 0.9500 . ?
C113 C114 1.394(4) . ?
C113 C116 1.481(5) . ?
C114 H114 0.9500 . ?
C115 F3E 1.131(14) . ?
C115 F3B 1.284(7) . ?
C115 F3F 1.317(19) . ?
C115 F3A 1.321(8) . ?
C115 F3C 1.413(8) . ?
C115 F3D 1.474(17) . ?
C116 F4D 1.19(4) . ?
C116 F4E 1.21(2) . ?
C116 F4F 1.214(19) . ?
C116 F4B 1.331(5) . ?
C116 F4A 1.342(8) . ?
C116 F4C 1.346(6) . ?
C117 C118 1.394(4) . ?
C117 C122 1.401(4) . ?
C118 C119 1.390(4) . ?
C118 H118 0.9500 . ?
C119 C120 1.385(5) . ?
C119 C123 1.487(5) . ?
C120 C121 1.393(5) . ?
C120 H120 0.9500 . ?
C121 C122 1.381(4) . ?
C121 C124 1.498(4) . ?
C122 H122 0.9500 . ?
C123 F5F 1.19(3) . ?
C123 F5E 1.25(3) . ?
C123 F5B 1.310(5) . ?
C123 F5A 1.327(6) . ?
C123 F5D 1.33(3) . ?
C123 F5C 1.339(4) . ?
C124 F6B 1.313(5) . ?
C124 F6C 1.326(4) . ?
C124 F6A 1.343(5) . ?
C125 C126 1.400(4) . ?
C125 C130 1.400(4) . ?
C126 C127 1.391(4) . ?
C126 H126 0.9500 . ?
C127 C128 1.382(4) . ?
C127 C131 1.501(4) . ?
C128 C129 1.389(4) . ?
C128 H128 0.9500 . ?
C129 C130 1.394(4) . ?
C129 C132 1.493(4) . ?
C130 H130 0.9500 . ?
C131 F7C 1.300(4) . ?
C131 F7B 1.314(4) . ?
C131 F7A 1.314(4) . ?
C132 F8C 1.325(3) . ?
C132 F8A 1.330(4) . ?
C132 F8B 1.340(3) . ?
C201 F101 1.221(5) . ?
C201 C203 1.373(5) 2_756 ?
C201 C202 1.381(5) . ?
C201 H101 0.9500 . ?
C202 F102 1.252(5) . ?
C202 C203 1.348(5) . ?
C202 H201 0.9500 . ?
C203 C201 1.373(5) 2_756 ?
C203 H203 0.9500 . ?
C301 F301 1.135(11) . ?
C301 C303 1.337(11) 2_767 ?
C301 C302 1.372(11) . ?
C301 H301 0.9500 . ?
C302 C303 1.389(10) . ?
C302 H302 0.9500 . ?
C303 F303 1.116(13) . ?
C303 C301 1.337(11) 2_767 ?
C303 H303 0.9500 . ?

loop_
_geom_angle_atom_site_label_1
_geom_angle_atom_site_label_2
_geom_angle_atom_site_label_3
_geom_angle
_geom_angle_site_symmetry_1
_geom_angle_site_symmetry_3
_geom_angle_publ_flag
C1 P1 Br1 102.04(8) . . ?
C1 P1 P1 98.36(8) . 2_667 ?
Br1 P1 P1 95.27(3) . 2_667 ?
C1 N1 C2 108.7(2) . . ?
C1 N1 C4 129.8(2) . . ?
C2 N1 C4 121.1(2) . . ?
C1 N2 C3 109.4(2) . . ?
C1 N2 C16 125.4(2) . . ?
C3 N2 C16 124.5(2) . . ?
N2 C1 N1 106.7(2) . . ?
N2 C1 P1 117.24(17) . . ?
N1 C1 P1 136.00(18) . . ?
C3 C2 N1 108.0(2) . . ?
C3 C2 H2 126.0 . . ?
N1 C2 H2 126.0 . . ?
C2 C3 N2 107.1(2) . . ?
C2 C3 H3 126.4 . . ?
N2 C3 H3 126.4 . . ?
C5 C4 C9 124.3(3) . . ?
C5 C4 N1 117.0(3) . . ?
C9 C4 N1 118.3(3) . . ?
C6 C5 C4 115.7(3) . . ?
C6 C5 C10 120.8(3) . . ?
C4 C5 C10 123.4(3) . . ?
C7 C6 C5 121.2(4) . . ?
C7 C6 H6 119.4 . . ?
C5 C6 H6 119.4 . . ?
C8 C7 C6 121.0(3) . . ?
C8 C7 H7 119.5 . . ?
C6 C7 H7 119.5 . . ?
C7 C8 C9 121.5(3) . . ?
C7 C8 H8 119.3 . . ?
C9 C8 H8 119.3 . . ?
C8 C9 C4 116.2(3) . . ?
C8 C9 C13 120.9(3) . . ?
C4 C9 C13 122.8(3) . . ?
C5 C10 C11 112.7(3) . . ?
C5 C10 C12 112.0(4) . . ?
C11 C10 C12 109.4(3) . . ?
C5 C10 H10 107.5 . . ?
C11 C10 H10 107.5 . . ?
C12 C10 H10 107.5 . . ?
C10 C11 H11A 109.5 . . ?
C10 C11 H11B 109.5 . . ?
H11A C11 H11B 109.5 . . ?
C10 C11 H11C 109.5 . . ?
H11A C11 H11C 109.5 . . ?
H11B C11 H11C 109.5 . . ?
C10 C12 H12A 109.5 . . ?
C10 C12 H12B 109.5 . . ?
H12A C12 H12B 109.5 . . ?
C10 C12 H12C 109.5 . . ?
H12A C12 H12C 109.5 . . ?
H12B C12 H12C 109.5 . . ?
C9 C13 C14 112.9(3) . . ?
C9 C13 C15 110.6(3) . . ?
C14 C13 C15 109.4(3) . . ?
C9 C13 H13 107.9 . . ?
C14 C13 H13 107.9 . . ?
C15 C13 H13 107.9 . . ?
C13 C14 H14A 109.5 . . ?
C13 C14 H14B 109.5 . . ?
H14A C14 H14B 109.5 . . ?
C13 C14 H14C 109.5 . . ?
H14A C14 H14C 109.5 . . ?
H14B C14 H14C 109.5 . . ?
C13 C15 H15A 109.5 . . ?
C13 C15 H15B 109.5 . . ?
H15A C15 H15B 109.5 . . ?
C13 C15 H15C 109.5 . . ?
H15A C15 H15C 109.5 . . ?
H15B C15 H15C 109.5 . . ?
C21 C16 C17 124.5(2) . . ?
C21 C16 N2 118.6(2) . . ?
C17 C16 N2 116.8(2) . . ?
C18 C17 C16 116.1(3) . . ?
C18 C17 C22 120.1(3) . . ?
C16 C17 C22 123.7(3) . . ?
C19 C18 C17 121.2(3) . . ?
C19 C18 H18 119.4 . . ?
C17 C18 H18 119.4 . . ?
C18 C19 C20 120.8(3) . . ?
C18 C19 H19 119.6 . . ?
C20 C19 H19 119.6 . . ?
C19 C20 C21 121.0(3) . . ?
C19 C20 H20 119.5 . . ?
C21 C20 H20 119.5 . . ?
C20 C21 C16 116.2(3) . . ?
C20 C21 C25 120.6(3) . . ?
C16 C21 C25 123.1(2) . . ?
C23 C22 C24 109.8(4) . . ?
C23 C22 C17 113.4(3) . . ?
C24 C22 C17 111.2(3) . . ?
C23 C22 H22 107.4 . . ?
C24 C22 H22 107.4 . . ?
C17 C22 H22 107.4 . . ?
C22 C23 H23A 109.5 . . ?
C22 C23 H23B 109.5 . . ?
H23A C23 H23B 109.5 . . ?
C22 C23 H23C 109.5 . . ?
H23A C23 H23C 109.5 . . ?
H23B C23 H23C 109.5 . . ?
C22 C24 H24A 109.5 . . ?
C22 C24 H24B 109.5 . . ?
H24A C24 H24B 109.5 . . ?
C22 C24 H24C 109.5 . . ?
H24A C24 H24C 109.5 . . ?
H24B C24 H24C 109.5 . . ?
C21 C25 C26 112.5(3) . . ?
C21 C25 C27 110.2(2) . . ?
C26 C25 C27 110.5(3) . . ?
C21 C25 H25 107.8 . . ?
C26 C25 H25 107.8 . . ?
C27 C25 H25 107.8 . . ?
C25 C26 H26A 109.5 . . ?
C25 C26 H26B 109.5 . . ?
H26A C26 H26B 109.5 . . ?
C25 C26 H26C 109.5 . . ?
H26A C26 H26C 109.5 . . ?
H26B C26 H26C 109.5 . . ?
C25 C27 H27A 109.5 . . ?
C25 C27 H27B 109.5 . . ?
H27A C27 H27B 109.5 . . ?
C25 C27 H27C 109.5 . . ?
H27A C27 H27C 109.5 . . ?
H27B C27 H27C 109.5 . . ?
C101 B101 C109 104.29(19) . . ?
C101 B101 C125 111.53(19) . . ?
C109 B101 C125 112.8(2) . . ?
C101 B101 C117 113.1(2) . . ?
C109 B101 C117 110.64(19) . . ?
C125 B101 C117 104.64(19) . . ?
C102 C101 C106 115.6(2) . . ?
C102 C101 B101 121.8(2) . . ?
C106 C101 B101 122.5(2) . . ?
C103 C102 C101 122.2(2) . . ?
C103 C102 H102 118.9 . . ?
C101 C102 H102 118.9 . . ?
C104 C103 C102 121.3(2) . . ?
C104 C103 C107 120.7(2) . . ?
C102 C103 C107 118.0(2) . . ?
C103 C104 C105 117.4(2) . . ?
C103 C104 H104 121.3 . . ?
C105 C104 H104 121.3 . . ?
C104 C105 C106 121.1(2) . . ?
C104 C105 C108 120.3(2) . . ?
C106 C105 C108 118.6(3) . . ?
C105 C106 C101 122.2(2) . . ?
C105 C106 H106 118.9 . . ?
C101 C106 H106 118.9 . . ?
F1B C107 F1C 108.1(2) . . ?
F1B C107 F1A 106.1(3) . . ?
F1C C107 F1A 104.8(3) . . ?
F1B C107 C103 113.0(2) . . ?
F1C C107 C103 112.2(3) . . ?
F1A C107 C103 112.1(2) . . ?
F2A C108 F2C 106.9(3) . . ?
F2A C108 F2B 105.4(3) . . ?
F2C C108 F2B 105.3(3) . . ?
F2A C108 C105 114.0(3) . . ?
F2C C108 C105 112.7(3) . . ?
F2B C108 C105 111.9(3) . . ?
C114 C109 C110 116.2(3) . . ?
C114 C109 B101 123.3(2) . . ?
C110 C109 B101 120.2(2) . . ?
C111 C110 C109 122.0(3) . . ?
C111 C110 H110 119.0 . . ?
C109 C110 H110 119.0 . . ?
C112 C111 C110 121.0(3) . . ?
C112 C111 C115 118.9(3) . . ?
C110 C111 C115 120.2(4) . . ?
C111 C112 C113 118.5(3) . . ?
C111 C112 H112 120.8 . . ?
C113 C112 H112 120.8 . . ?
C112 C113 C114 120.4(3) . . ?
C112 C113 C116 118.7(3) . . ?
C114 C113 C116 120.9(3) . . ?
C109 C114 C113 121.9(3) . . ?
C109 C114 H114 119.0 . . ?
C113 C114 H114 119.0 . . ?
F3E C115 F3F 96.3(9) . . ?
F3B C115 F3A 118.3(7) . . ?
F3B C115 F3C 97.9(5) . . ?
F3A C115 F3C 103.9(5) . . ?
F3E C115 F3D 108.9(9) . . ?
F3F C115 F3D 99.3(11) . . ?
F3E C115 C111 127.5(9) . . ?
F3B C115 C111 113.2(4) . . ?
F3F C115 C111 111.4(7) . . ?
F3A C115 C111 113.5(4) . . ?
F3C C115 C111 107.7(5) . . ?
F3D C115 C111 109.4(5) . . ?
F4D C116 F4E 97.9(15) . . ?
F4D C116 F4F 100.6(18) . . ?
F4E C116 F4F 115.5(13) . . ?
F4B C116 F4A 105.5(5) . . ?
F4B C116 F4C 103.5(4) . . ?
F4A C116 F4C 104.9(5) . . ?
F4D C116 C113 110.8(12) . . ?
F4E C116 C113 115.6(12) . . ?
F4F C116 C113 113.9(7) . . ?
F4B C116 C113 114.2(4) . . ?
F4A C116 C113 114.4(3) . . ?
F4C C116 C113 113.1(4) . . ?
C118 C117 C122 116.1(2) . . ?
C118 C117 B101 125.1(2) . . ?
C122 C117 B101 118.8(2) . . ?
C119 C118 C117 122.2(3) . . ?
C119 C118 H118 118.9 . . ?
C117 C118 H118 118.9 . . ?
C120 C119 C118 120.4(3) . . ?
C120 C119 C123 119.3(3) . . ?
C118 C119 C123 120.2(3) . . ?
C119 C120 C121 118.4(3) . . ?
C119 C120 H120 120.8 . . ?
C121 C120 H120 120.8 . . ?
C122 C121 C120 120.5(3) . . ?
C122 C121 C124 118.3(3) . . ?
C120 C121 C124 121.2(3) . . ?
C121 C122 C117 122.3(3) . . ?
C121 C122 H122 118.8 . . ?
C117 C122 H122 118.8 . . ?
F5F C123 F5E 107.7(15) . . ?
F5B C123 F5A 107.7(4) . . ?
F5F C123 F5D 101.3(16) . . ?
F5E C123 F5D 104.5(16) . . ?
F5B C123 F5C 104.6(4) . . ?
F5A C123 F5C 103.6(4) . . ?
F5F C123 C119 115.5(11) . . ?
F5E C123 C119 115.4(12) . . ?
F5B C123 C119 112.9(3) . . ?
F5A C123 C119 114.4(3) . . ?
F5D C123 C119 111.0(8) . . ?
F5C C123 C119 112.7(3) . . ?
F6B C124 F6C 105.5(4) . . ?
F6B C124 F6A 107.5(3) . . ?
F6C C124 F6A 106.5(3) . . ?
F6B C124 C121 112.3(3) . . ?
F6C C124 C121 112.3(3) . . ?
F6A C124 C121 112.3(4) . . ?
C126 C125 C130 115.7(2) . . ?
C126 C125 B101 121.2(2) . . ?
C130 C125 B101 122.6(2) . . ?
C127 C126 C125 122.4(2) . . ?
C127 C126 H126 118.8 . . ?
C125 C126 H126 118.8 . . ?
C128 C127 C126 120.8(2) . . ?
C128 C127 C131 120.4(2) . . ?
C126 C127 C131 118.8(2) . . ?
C127 C128 C129 118.1(2) . . ?
C127 C128 H128 120.9 . . ?
C129 C128 H128 120.9 . . ?
C128 C129 C130 120.9(2) . . ?
C128 C129 C132 119.1(2) . . ?
C130 C129 C132 120.0(2) . . ?
C129 C130 C125 122.0(2) . . ?
C129 C130 H130 119.0 . . ?
C125 C130 H130 119.0 . . ?
F7C C131 F7B 106.3(4) . . ?
F7C C131 F7A 106.5(3) . . ?
F7B C131 F7A 104.8(3) . . ?
F7C C131 C127 113.0(3) . . ?
F7B C131 C127 111.6(3) . . ?
F7A C131 C127 114.0(2) . . ?
F8C C132 F8A 106.5(2) . . ?
F8C C132 F8B 105.7(2) . . ?
F8A C132 F8B 105.7(2) . . ?
F8C C132 C129 113.2(2) . . ?
F8A C132 C129 113.7(2) . . ?
F8B C132 C129 111.4(2) . . ?
F101 C201 C203 118.2(4) . 2_756 ?
F101 C201 C202 121.7(4) . . ?
C203 C201 C202 120.2(3) 2_756 . ?
C203 C201 H101 119.9 2_756 . ?
C202 C201 H101 119.9 . . ?
F102 C202 C203 116.9(3) . . ?
F102 C202 C201 122.1(4) . . ?
C203 C202 C201 121.0(3) . . ?
C203 C202 H201 119.5 . . ?
C201 C202 H201 119.5 . . ?
C202 C203 C201 118.8(3) . 2_756 ?
C202 C203 H203 120.6 . . ?
C201 C203 H203 120.6 2_756 . ?
F301 C301 C303 128.0(19) . 2_767 ?
F301 C301 C302 108.4(16) . . ?
C303 C301 C302 123.6(10) 2_767 . ?
C303 C301 H301 118.2 2_767 . ?
C302 C301 H301 118.2 . . ?
C301 C302 C303 112.7(10) . . ?
C301 C302 H302 123.6 . . ?
C303 C302 H302 123.6 . . ?
F303 C303 C301 123.4(19) . 2_767 ?
F303 C303 C302 112.8(18) . . ?
C301 C303 C302 123.7(10) 2_767 . ?
C301 C303 H303 118.1 2_767 . ?
C302 C303 H303 118.1 . . ?

loop_
_geom_torsion_atom_site_label_1
_geom_torsion_atom_site_label_2
_geom_torsion_atom_site_label_3
_geom_torsion_atom_site_label_4
_geom_torsion
_geom_torsion_site_symmetry_1
_geom_torsion_site_symmetry_2
_geom_torsion_site_symmetry_3
_geom_torsion_site_symmetry_4
_geom_torsion_publ_flag
C3 N2 C1 N1 0.9(3) . . . . ?
C16 N2 C1 N1 -170.0(2) . . . . ?
C3 N2 C1 P1 -177.77(19) . . . . ?
C16 N2 C1 P1 11.4(3) . . . . ?
C2 N1 C1 N2 -0.7(3) . . . . ?
C4 N1 C1 N2 171.6(3) . . . . ?
C2 N1 C1 P1 177.5(2) . . . . ?
C4 N1 C1 P1 -10.1(4) . . . . ?
Br1 P1 C1 N2 -128.39(17) . . . . ?
P1 P1 C1 N2 134.36(17) 2_667 . . . ?
Br1 P1 C1 N1 53.5(3) . . . . ?
P1 P1 C1 N1 -43.8(3) 2_667 . . . ?
C1 N1 C2 C3 0.3(4) . . . . ?
C4 N1 C2 C3 -172.8(3) . . . . ?
N1 C2 C3 N2 0.2(4) . . . . ?
C1 N2 C3 C2 -0.7(3) . . . . ?
C16 N2 C3 C2 170.2(3) . . . . ?
C1 N1 C4 C5 -86.6(3) . . . . ?
C2 N1 C4 C5 84.9(4) . . . . ?
C1 N1 C4 C9 100.6(3) . . . . ?
C2 N1 C4 C9 -87.9(3) . . . . ?
C9 C4 C5 C6 -1.8(4) . . . . ?
N1 C4 C5 C6 -174.1(3) . . . . ?
C9 C4 C5 C10 175.8(3) . . . . ?
N1 C4 C5 C10 3.4(4) . . . . ?
C4 C5 C6 C7 -0.5(5) . . . . ?
C10 C5 C6 C7 -178.1(4) . . . . ?
C5 C6 C7 C8 1.0(6) . . . . ?
C6 C7 C8 C9 0.6(6) . . . . ?
C7 C8 C9 C4 -2.7(5) . . . . ?
C7 C8 C9 C13 173.9(3) . . . . ?
C5 C4 C9 C8 3.3(4) . . . . ?
N1 C4 C9 C8 175.6(2) . . . . ?
C5 C4 C9 C13 -173.2(3) . . . . ?
N1 C4 C9 C13 -0.9(4) . . . . ?
C6 C5 C10 C11 -36.8(5) . . . . ?
C4 C5 C10 C11 145.8(3) . . . . ?
C6 C5 C10 C12 87.1(4) . . . . ?
C4 C5 C10 C12 -90.3(4) . . . . ?
C8 C9 C13 C14 37.5(4) . . . . ?
C4 C9 C13 C14 -146.1(3) . . . . ?
C8 C9 C13 C15 -85.4(4) . . . . ?
C4 C9 C13 C15 91.0(3) . . . . ?
C1 N2 C16 C21 -101.1(3) . . . . ?
C3 N2 C16 C21 89.4(3) . . . . ?
C1 N2 C16 C17 81.0(3) . . . . ?
C3 N2 C16 C17 -88.5(3) . . . . ?
C21 C16 C17 C18 1.8(4) . . . . ?
N2 C16 C17 C18 179.5(2) . . . . ?
C21 C16 C17 C22 -175.4(3) . . . . ?
N2 C16 C17 C22 2.4(4) . . . . ?
C16 C17 C18 C19 -0.2(5) . . . . ?
C22 C17 C18 C19 177.0(3) . . . . ?
C17 C18 C19 C20 -0.6(6) . . . . ?
C18 C19 C20 C21 -0.1(5) . . . . ?
C19 C20 C21 C16 1.4(4) . . . . ?
C19 C20 C21 C25 -175.8(3) . . . . ?
C17 C16 C21 C20 -2.4(4) . . . . ?
N2 C16 C21 C20 179.9(2) . . . . ?
C17 C16 C21 C25 174.8(2) . . . . ?
N2 C16 C21 C25 -2.9(4) . . . . ?
C18 C17 C22 C23 48.2(4) . . . . ?
C16 C17 C22 C23 -134.8(3) . . . . ?
C18 C17 C22 C24 -76.0(5) . . . . ?
C16 C17 C22 C24 101.0(5) . . . . ?
C20 C21 C25 C26 -40.5(4) . . . . ?
C16 C21 C25 C26 142.4(3) . . . . ?
C20 C21 C25 C27 83.3(3) . . . . ?
C16 C21 C25 C27 -93.8(3) . . . . ?
C109 B101 C101 C102 -86.6(3) . . . . ?
C125 B101 C101 C102 151.3(2) . . . . ?
C117 B101 C101 C102 33.7(3) . . . . ?
C109 B101 C101 C106 89.7(3) . . . . ?
C125 B101 C101 C106 -32.4(3) . . . . ?
C117 B101 C101 C106 -150.1(2) . . . . ?
C106 C101 C102 C103 4.5(4) . . . . ?
B101 C101 C102 C103 -178.9(2) . . . . ?
C101 C102 C103 C104 -2.1(4) . . . . ?
C101 C102 C103 C107 176.7(2) . . . . ?
C102 C103 C104 C105 -1.9(4) . . . . ?
C107 C103 C104 C105 179.4(2) . . . . ?
C103 C104 C105 C106 3.2(4) . . . . ?
C103 C104 C105 C108 -179.0(2) . . . . ?
C104 C105 C106 C101 -0.6(4) . . . . ?
C108 C105 C106 C101 -178.5(2) . . . . ?
C102 C101 C106 C105 -3.2(4) . . . . ?
B101 C101 C106 C105 -179.7(2) . . . . ?
C104 C103 C107 F1B 12.5(4) . . . . ?
C102 C103 C107 F1B -166.3(2) . . . . ?
C104 C103 C107 F1C -110.1(3) . . . . ?
C102 C103 C107 F1C 71.1(3) . . . . ?
C104 C103 C107 F1A 132.3(3) . . . . ?
C102 C103 C107 F1A -46.5(3) . . . . ?
C104 C105 C108 F2A 8.7(4) . . . . ?
C106 C105 C108 F2A -173.5(3) . . . . ?
C104 C105 C108 F2C 130.7(3) . . . . ?
C106 C105 C108 F2C -51.4(4) . . . . ?
C104 C105 C108 F2B -110.8(3) . . . . ?
C106 C105 C108 F2B 67.1(4) . . . . ?
C101 B101 C109 C114 -86.8(3) . . . . ?
C125 B101 C109 C114 34.4(3) . . . . ?
C117 B101 C109 C114 151.2(2) . . . . ?
C101 B101 C109 C110 87.2(3) . . . . ?
C125 B101 C109 C110 -151.6(2) . . . . ?
C117 B101 C109 C110 -34.7(3) . . . . ?
C114 C109 C110 C111 -1.2(4) . . . . ?
B101 C109 C110 C111 -175.6(3) . . . . ?
C109 C110 C111 C112 -0.3(5) . . . . ?
C109 C110 C111 C115 179.8(4) . . . . ?
C110 C111 C112 C113 1.2(5) . . . . ?
C115 C111 C112 C113 -178.9(4) . . . . ?
C111 C112 C113 C114 -0.5(4) . . . . ?
C111 C112 C113 C116 178.1(3) . . . . ?
C110 C109 C114 C113 1.8(4) . . . . ?
B101 C109 C114 C113 176.1(2) . . . . ?
C112 C113 C114 C109 -1.1(4) . . . . ?
C116 C113 C114 C109 -179.7(3) . . . . ?
C112 C111 C115 F3E -17.7(12) . . . . ?
C110 C111 C115 F3E 162.3(11) . . . . ?
C112 C111 C115 F3B 54.3(7) . . . . ?
C110 C111 C115 F3B -125.7(5) . . . . ?
C112 C111 C115 F3F -134.3(11) . . . . ?
C110 C111 C115 F3F 45.6(12) . . . . ?
C112 C111 C115 F3A -167.2(6) . . . . ?
C110 C111 C115 F3A 12.7(8) . . . . ?
C112 C111 C115 F3C -52.8(5) . . . . ?
C110 C111 C115 F3C 127.1(4) . . . . ?
C112 C111 C115 F3D 116.9(7) . . . . ?
C110 C111 C115 F3D -63.2(8) . . . . ?
C112 C113 C116 F4D 130.4(17) . . . . ?
C114 C113 C116 F4D -51.0(18) . . . . ?
C112 C113 C116 F4E 20.2(11) . . . . ?
C114 C113 C116 F4E -161.2(10) . . . . ?
C112 C113 C116 F4F -117.1(14) . . . . ?
C114 C113 C116 F4F 61.6(14) . . . . ?
C112 C113 C116 F4B 52.6(5) . . . . ?
C114 C113 C116 F4B -128.8(4) . . . . ?
C112 C113 C116 F4A 174.3(6) . . . . ?
C114 C113 C116 F4A -7.0(7) . . . . ?
C112 C113 C116 F4C -65.5(5) . . . . ?
C114 C113 C116 F4C 113.1(4) . . . . ?
C101 B101 C117 C118 22.3(3) . . . . ?
C109 B101 C117 C118 138.9(2) . . . . ?
C125 B101 C117 C118 -99.3(3) . . . . ?
C101 B101 C117 C122 -160.7(2) . . . . ?
C109 B101 C117 C122 -44.1(3) . . . . ?
C125 B101 C117 C122 77.7(3) . . . . ?
C122 C117 C118 C119 2.7(4) . . . . ?
B101 C117 C118 C119 179.7(2) . . . . ?
C117 C118 C119 C120 -2.6(4) . . . . ?
C117 C118 C119 C123 174.6(3) . . . . ?
C118 C119 C120 C121 0.6(4) . . . . ?
C123 C119 C120 C121 -176.6(3) . . . . ?
C119 C120 C121 C122 1.0(4) . . . . ?
C119 C120 C121 C124 178.5(3) . . . . ?
C120 C121 C122 C117 -0.9(4) . . . . ?
C124 C121 C122 C117 -178.5(3) . . . . ?
C118 C117 C122 C121 -0.9(4) . . . . ?
B101 C117 C122 C121 -178.2(2) . . . . ?
C120 C119 C123 F5F -113.7(13) . . . . ?
C118 C119 C123 F5F 69.0(13) . . . . ?
C120 C119 C123 F5E 13.1(14) . . . . ?
C118 C119 C123 F5E -164.2(14) . . . . ?
C120 C119 C123 F5B 75.5(5) . . . . ?
C118 C119 C123 F5B -101.8(5) . . . . ?
C120 C119 C123 F5A -160.8(4) . . . . ?
C118 C119 C123 F5A 22.0(5) . . . . ?
C120 C119 C123 F5D 131.8(13) . . . . ?
C118 C119 C123 F5D -45.5(14) . . . . ?
C120 C119 C123 F5C -42.8(5) . . . . ?
C118 C119 C123 F5C 140.0(4) . . . . ?
C122 C121 C124 F6B 72.3(4) . . . . ?
C120 C121 C124 F6B -105.3(4) . . . . ?
C122 C121 C124 F6C -46.5(4) . . . . ?
C120 C121 C124 F6C 136.0(3) . . . . ?
C122 C121 C124 F6A -166.5(3) . . . . ?
C120 C121 C124 F6A 16.0(4) . . . . ?
C101 B101 C125 C126 -35.2(3) . . . . ?
C109 B101 C125 C126 -152.2(2) . . . . ?
C117 B101 C125 C126 87.5(3) . . . . ?
C101 B101 C125 C130 153.0(2) . . . . ?
C109 B101 C125 C130 36.0(3) . . . . ?
C117 B101 C125 C130 -84.3(3) . . . . ?
C130 C125 C126 C127 -2.0(4) . . . . ?
B101 C125 C126 C127 -174.3(2) . . . . ?
C125 C126 C127 C128 1.7(4) . . . . ?
C125 C126 C127 C131 -179.4(2) . . . . ?
C126 C127 C128 C129 0.2(4) . . . . ?
C131 C127 C128 C129 -178.8(2) . . . . ?
C127 C128 C129 C130 -1.5(4) . . . . ?
C127 C128 C129 C132 179.3(2) . . . . ?
C128 C129 C130 C125 1.1(4) . . . . ?
C132 C129 C130 C125 -179.8(2) . . . . ?
C126 C125 C130 C129 0.7(3) . . . . ?
B101 C125 C130 C129 172.9(2) . . . . ?
C128 C127 C131 F7C 113.3(3) . . . . ?
C126 C127 C131 F7C -65.7(4) . . . . ?
C128 C127 C131 F7B -127.1(3) . . . . ?
C126 C127 C131 F7B 54.0(4) . . . . ?
C128 C127 C131 F7A -8.5(4) . . . . ?
C126 C127 C131 F7A 172.5(3) . . . . ?
C128 C129 C132 F8C -35.1(4) . . . . ?
C130 C129 C132 F8C 145.7(3) . . . . ?
C128 C129 C132 F8A -156.8(2) . . . . ?
C130 C129 C132 F8A 24.1(3) . . . . ?
C128 C129 C132 F8B 83.9(3) . . . . ?
C130 C129 C132 F8B -95.3(3) . . . . ?
F101 C201 C202 F102 -1.0(7) . . . . ?
C203 C201 C202 F102 179.7(4) 2_756 . . . ?
F101 C201 C202 C203 178.3(5) . . . . ?
C203 C201 C202 C203 -1.0(6) 2_756 . . . ?
F102 C202 C203 C201 -179.7(4) . . . 2_756 ?
C201 C202 C203 C201 1.0(6) . . . 2_756 ?
F301 C301 C302 C303 180.0(8) . . . . ?
C303 C301 C302 C303 -0.8(18) 2_767 . . . ?
C301 C302 C303 F303 -179.1(13) . . . . ?
C301 C302 C303 C301 0.8(18) . . . 2_767 ?

_refine_diff_density_max         0.890
_refine_diff_density_min         -0.574
_refine_diff_density_rms         0.080

_shelxl_version_number           2013-4

_shelx_res_file                  
;
TITL SIR92 run in space group P -1
CELL  1.54178  12.8045  16.4182  17.5699   73.042   84.650   67.727
ZERR     1.00   0.0004   0.0005   0.0004    0.002    0.002    0.003
LATT   1
SFAC  C    H    N    F    P    BR   B
UNIT  130  104  4    52   2    2    2
MERG   2
OMIT     0.00 133.00
EQIV $1 2-x, 1-y, 2-z
DFIX     1.369   0.020 C301 C302
DFIX     1.369   0.020 C301 C303_$1
DFIX     1.369   0.020 C302 C303
DFIX     1.369   0.020 C303 C301_$1
DFIX     1.369   0.020 C301_$1 C302_$1
DFIX     1.369   0.020 C302_$1 C303_$1
DFIX     2.375   0.020 C301 C303
DFIX     2.375   0.020 C301 C302_$1
DFIX     2.375   0.020 C302 C301_$1
DFIX     2.375   0.020 C302 C303_$1
DFIX     2.375   0.020 C303 C302_$1
DFIX     2.375   0.020 C301_$1 C303_$1
DFIX     1.260   0.020 C303 F303
EADP F3A F3D
EADP F3B F3E
EADP F3C F3F
EADP F4A F4D
EADP F4B F4E
EADP F4C F4F
EADP F5A F5D
EADP F5B F5E
EADP F5C F5F
FMAP   2
PLAN  20
TEMP -123
SIZE     0.180   0.180   0.220
ACTA
BOND   $H
CONF
L.S.  24
WGHT    0.103100    2.781600
FVAR       0.11089   0.69152   0.78901   0.85210
P1    5    0.476349    0.458284    0.969318    11.00000    0.02530    0.02348 =
         0.01564   -0.00541    0.00253   -0.00992
BR1   6    0.293241    0.540127    0.963619    11.00000    0.02527    0.04790 =
         0.03519   -0.01466    0.00305   -0.00730
N1    3    0.510408    0.587812    0.820257    11.00000    0.04355    0.02526 =
         0.01675   -0.00363    0.00486   -0.01000
N2    3    0.580432    0.442822    0.827965    11.00000    0.02787    0.02693 =
         0.01873   -0.00805    0.00323   -0.00901
C1    1    0.520369    0.504012    0.868112    11.00000    0.02456    0.02380 =
         0.01578   -0.00534    0.00083   -0.00829
C2    1    0.565701    0.577726    0.751035    11.00000    0.06588    0.03453 =
         0.02049   -0.00563    0.01616   -0.01935
AFIX  43
H2    2    0.572068    0.625787    0.707334    11.00000   -1.20000
AFIX   0
C3    1    0.609362    0.487920    0.755782    11.00000    0.05096    0.03698 =
         0.02145   -0.01108    0.01523   -0.01603
AFIX  43
H3    2    0.652279    0.460873    0.716356    11.00000   -1.20000
AFIX   0
C4    1    0.442666    0.678665    0.829572    11.00000    0.05460    0.02182 =
         0.01757   -0.00174    0.00371   -0.00755
C5    1    0.330988    0.717946    0.800940    11.00000    0.06127    0.03151 =
         0.02619   -0.00431   -0.00829   -0.00114
C6    1    0.271633    0.808151    0.803739    11.00000    0.06719    0.03661 =
         0.04790   -0.00764   -0.01514    0.00588
AFIX  43
H6    2    0.195664    0.838450    0.784689    11.00000   -1.20000
AFIX   0
C7    1    0.321461    0.854031    0.833708    11.00000    0.08834    0.02732 =
         0.05394   -0.01390   -0.00821   -0.00330
AFIX  43
H7    2    0.278842    0.914932    0.835748    11.00000   -1.20000
AFIX   0
C8    1    0.430604    0.813297    0.860324    11.00000    0.08028    0.02793 =
         0.04093   -0.00798    0.00041   -0.01736
AFIX  43
H8    2    0.462541    0.846170    0.881134    11.00000   -1.20000
AFIX   0
C9    1    0.496531    0.724565    0.857760    11.00000    0.06208    0.02734 =
         0.02399   -0.00276    0.00894   -0.01956
C10   1    0.277040    0.669344    0.765733    11.00000    0.06373    0.04055 =
         0.03834   -0.00966   -0.02122   -0.00045
AFIX  13
H10   2    0.315848    0.602026    0.790263    11.00000   -1.20000
AFIX   0
C11   1    0.151349    0.693980    0.784177    11.00000    0.06038    0.06512 =
         0.06739   -0.01797   -0.03250    0.00065
AFIX 137
H11A  2    0.139567    0.694579    0.839961    11.00000   -1.50000
H11B  2    0.125862    0.648418    0.774784    11.00000   -1.50000
H11C  2    0.108173    0.754709    0.749591    11.00000   -1.50000
AFIX   0
C12   1    0.292686    0.687770    0.675250    11.00000    0.10566    0.06199 =
         0.03728   -0.01388   -0.02738   -0.00765
AFIX 137
H12A  2    0.254770    0.656585    0.654535    11.00000   -1.50000
H12B  2    0.373376    0.664617    0.663825    11.00000   -1.50000
H12C  2    0.259884    0.753849    0.649729    11.00000   -1.50000
AFIX   0
C13   1    0.620657    0.683562    0.879885    11.00000    0.05583    0.03930 =
         0.04516   -0.01094    0.01428   -0.02843
AFIX  13
H13   2    0.644320    0.615347    0.896143    11.00000   -1.20000
AFIX   0
C14   1    0.647145    0.711568    0.949566    11.00000    0.06496    0.05641 =
         0.06031   -0.01794    0.00731   -0.03919
AFIX 137
H14A  2    0.638933    0.776119    0.931741    11.00000   -1.50000
H14B  2    0.724733    0.673457    0.968761    11.00000   -1.50000
H14C  2    0.594705    0.703034    0.992746    11.00000   -1.50000
AFIX   0
C15   1    0.690648    0.710196    0.808020    11.00000    0.07925    0.06594 =
         0.06610   -0.01674    0.03297   -0.04301
AFIX 137
H15A  2    0.677615    0.688716    0.764571    11.00000   -1.50000
H15B  2    0.770938    0.681901    0.823163    11.00000   -1.50000
H15C  2    0.668110    0.776989    0.790408    11.00000   -1.50000
AFIX   0
C16   1    0.596500    0.345912    0.851752    11.00000    0.02956    0.02530 =
         0.02331   -0.01172    0.00598   -0.00908
C17   1    0.508673    0.323598    0.833057    11.00000    0.03398    0.03899 =
         0.03893   -0.02144    0.00643   -0.01438
C18   1    0.525621    0.231095    0.855532    11.00000    0.04235    0.04323 =
         0.07559   -0.03229    0.01181   -0.02206
AFIX  43
H18   2    0.468374    0.212400    0.844368    11.00000   -1.20000
AFIX   0
C19   1    0.623770    0.165969    0.893676    11.00000    0.05432    0.02964 =
         0.07563   -0.02014    0.01240   -0.01763
AFIX  43
H19   2    0.633020    0.103124    0.908859    11.00000   -1.20000
AFIX   0
C20   1    0.709098    0.190813    0.910189    11.00000    0.04399    0.02801 =
         0.05155   -0.01060    0.00232   -0.00428
AFIX  43
H20   2    0.776166    0.144761    0.936650    11.00000   -1.20000
AFIX   0
C21   1    0.698306    0.282086    0.888692    11.00000    0.03148    0.03034 =
         0.02735   -0.01287    0.00431   -0.00713
C22   1    0.401788    0.393832    0.787320    11.00000    0.03578    0.05369 =
         0.05155   -0.02434   -0.00606   -0.01328
AFIX  13
H22   2    0.397090    0.455691    0.788387    11.00000   -1.20000
AFIX   0
C23   1    0.295095    0.381352    0.823688    11.00000    0.03420    0.11028 =
         0.07047   -0.02432    0.00111   -0.01469
AFIX 137
H23A  2    0.229289    0.430423    0.793460    11.00000   -1.50000
H23B  2    0.290862    0.383646    0.879046    11.00000   -1.50000
H23C  2    0.296035    0.321903    0.822110    11.00000   -1.50000
AFIX   0
C24   1    0.407008    0.393486    0.700919    11.00000    0.04803    0.19583 =
         0.04999   -0.03921   -0.00619    0.00150
AFIX 137
H24A  2    0.472650    0.407032    0.676341    11.00000   -1.50000
H24B  2    0.338025    0.440147    0.672673    11.00000   -1.50000
H24C  2    0.413725    0.333054    0.697849    11.00000   -1.50000
AFIX   0
C25   1    0.795663    0.308262    0.902008    11.00000    0.03123    0.03890 =
         0.03800   -0.01989   -0.00204   -0.00727
AFIX  13
H25   2    0.763785    0.373992    0.902283    11.00000   -1.20000
AFIX   0
C26   1    0.857245    0.251548    0.981584    11.00000    0.05080    0.05952 =
         0.05452   -0.01996   -0.01881   -0.00402
AFIX 137
H26A  2    0.802148    0.251878    1.024243    11.00000   -1.50000
H26B  2    0.909642    0.277993    0.991862    11.00000   -1.50000
H26C  2    0.899456    0.188386    0.979701    11.00000   -1.50000
AFIX   0
C27   1    0.878328    0.299704    0.833201    11.00000    0.03832    0.07075 =
         0.06283   -0.03969    0.01448   -0.02595
AFIX 137
H27A  2    0.937710    0.320938    0.840413    11.00000   -1.50000
H27B  2    0.837761    0.337221    0.782727    11.00000   -1.50000
H27C  2    0.912367    0.235482    0.832470    11.00000   -1.50000
AFIX   0
B101  7    0.172786    0.173976    0.651884    11.00000    0.02512    0.03222 =
         0.01549   -0.00350    0.00004   -0.01081
C101  1    0.262914    0.131040    0.726691    11.00000    0.02861    0.02577 =
         0.01938   -0.00307   -0.00089   -0.01293
C102  1    0.378965    0.092377    0.716350    11.00000    0.02953    0.03383 =
         0.02058   -0.00659    0.00115   -0.01782
AFIX  43
H102  2    0.406362    0.091932    0.664271    11.00000   -1.20000
AFIX   0
C103  1    0.455908    0.054448    0.779784    11.00000    0.02976    0.02934 =
         0.02786   -0.00590   -0.00227   -0.01696
C104  1    0.420976    0.055915    0.856374    11.00000    0.03532    0.02892 =
         0.02395   -0.00221   -0.00838   -0.01613
AFIX  43
H104  2    0.473291    0.028413    0.899910    11.00000   -1.20000
AFIX   0
C105  1    0.306557    0.099101    0.867227    11.00000    0.03994    0.02824 =
         0.02008   -0.00391   -0.00226   -0.01691
C106  1    0.229625    0.135285    0.803992    11.00000    0.03078    0.02784 =
         0.02257   -0.00701   -0.00063   -0.01141
AFIX  43
H106  2    0.151790    0.163867    0.813624    11.00000   -1.20000
AFIX   0
C107  1    0.578280    0.009966    0.762999    11.00000    0.02763    0.05424 =
         0.03492   -0.00758   -0.00339   -0.01935
C108  1    0.263202    0.104569    0.948254    11.00000    0.05119    0.05100 =
         0.02152   -0.01026   -0.00200   -0.01534
C109  1    0.165518    0.280239    0.615767    11.00000    0.03059    0.03664 =
         0.01728   -0.00144   -0.00515   -0.01433
C110  1    0.242108    0.301020    0.558646    11.00000    0.04748    0.04725 =
         0.02307   -0.00404    0.00295   -0.02561
AFIX  43
H110  2    0.294636    0.253632    0.538505    11.00000   -1.20000
AFIX   0
C111  1    0.243677    0.388438    0.530616    11.00000    0.07160    0.05937 =
         0.02731   -0.00189    0.00201   -0.04254
C112  1    0.168723    0.459290    0.557884    11.00000    0.07903    0.04369 =
         0.03446    0.00478   -0.01246   -0.03635
AFIX  43
H112  2    0.169117    0.519526    0.537791    11.00000   -1.20000
AFIX   0
C113  1    0.092722    0.440705    0.615296    11.00000    0.05088    0.03728 =
         0.03652   -0.00338   -0.01742   -0.01605
C114  1    0.092194    0.352224    0.644004    11.00000    0.03503    0.03622 =
         0.02616   -0.00460   -0.00672   -0.01370
AFIX  43
H114  2    0.040268    0.340716    0.684013    11.00000   -1.20000
AFIX   0
C115  1    0.327316    0.407479    0.469782    11.00000    0.12776    0.08704 =
         0.05027   -0.01221    0.03508   -0.07720
C116  1    0.014294    0.516009    0.646636    11.00000    0.06700    0.03800 =
         0.06599   -0.01276   -0.01795   -0.01301
C117  1    0.212684    0.119060    0.583126    11.00000    0.02397    0.04228 =
         0.02116   -0.00950    0.00385   -0.01724
C118  1    0.288887    0.029056    0.595271    11.00000    0.02748    0.04400 =
         0.02923   -0.01337    0.00149   -0.01836
AFIX  43
H118  2    0.321515   -0.004277    0.646822    11.00000   -1.20000
AFIX   0
C119  1    0.318766   -0.013588    0.534530    11.00000    0.03322    0.05437 =
         0.04233   -0.02549    0.00877   -0.02226
C120  1    0.269472    0.031655    0.459428    11.00000    0.03874    0.07123 =
         0.03681   -0.03336    0.01431   -0.02974
AFIX  43
H120  2    0.289015    0.002611    0.417845    11.00000   -1.20000
AFIX   0
C121  1    0.190559    0.120765    0.446355    11.00000    0.03241    0.06991 =
         0.02337   -0.01657    0.00715   -0.02638
C122  1    0.163904    0.163081    0.506743    11.00000    0.02702    0.05231 =
         0.02236   -0.01141    0.00280   -0.01629
AFIX  43
H122  2    0.110616    0.224187    0.496099    11.00000   -1.20000
AFIX   0
C123  1    0.407867   -0.106774    0.548544    11.00000    0.05143    0.05558 =
         0.06978   -0.03858    0.00907   -0.02073
C124  1    0.136092    0.174388    0.366098    11.00000    0.05289    0.09486 =
         0.02422   -0.02150    0.00585   -0.03657
C125  1    0.049890    0.166844    0.680620    11.00000    0.02650    0.03164 =
         0.01714   -0.00925    0.00180   -0.01050
C126  1    0.042375    0.091980    0.741184    11.00000    0.02687    0.03105 =
         0.02077   -0.00810    0.00272   -0.01045
AFIX  43
H126  2    0.109326    0.047597    0.769071    11.00000   -1.20000
AFIX   0
C127  1   -0.059504    0.080201    0.762022    11.00000    0.03199    0.03003 =
         0.02428   -0.01006    0.00516   -0.01278
C128  1   -0.158572    0.141763    0.721738    11.00000    0.02604    0.03716 =
         0.03114   -0.01699    0.00680   -0.01372
AFIX  43
H128  2   -0.228293    0.133943    0.735967    11.00000   -1.20000
AFIX   0
C129  1   -0.153321    0.215382    0.659867    11.00000    0.02777    0.03228 =
         0.02633   -0.01566    0.00127   -0.00947
C130  1   -0.051403    0.227914    0.640279    11.00000    0.02925    0.02977 =
         0.01950   -0.00918    0.00241   -0.01137
AFIX  43
H130  2   -0.050623    0.279485    0.598256    11.00000   -1.20000
AFIX   0
C131  1   -0.059916   -0.001642    0.828291    11.00000    0.03305    0.04160 =
         0.03937   -0.00413    0.00725   -0.01810
C132  1   -0.259001    0.282279    0.614832    11.00000    0.02885    0.03555 =
         0.03812   -0.01491    0.00001   -0.00899
F1A   4    0.594319   -0.045989    0.717045    11.00000    0.03529    0.07574 =
         0.06098   -0.03501    0.00402   -0.00964
F1B   4    0.640670   -0.040737    0.828499    11.00000    0.03374    0.09159 =
         0.04516   -0.00902   -0.01208   -0.00724
F1C   4    0.622833    0.070753    0.722869    11.00000    0.04152    0.07860 =
         0.08927   -0.00471    0.00844   -0.03936
F2A   4    0.342775    0.077060    1.002179    11.00000    0.07222    0.11898 =
         0.02856   -0.02704   -0.01416   -0.01426
F2B   4    0.202453    0.052963    0.976149    11.00000    0.14704    0.17717 =
         0.03749   -0.03595    0.04050   -0.11774
F2C   4    0.196061    0.187937    0.949168    11.00000    0.12508    0.08558 =
         0.03788   -0.02917    0.00209    0.02367
PART    5
F3A   4    0.379066    0.340308    0.436546    21.00000    0.15545    0.10053 =
         0.10243   -0.02487    0.09475   -0.06534
F3B   4    0.386769    0.445349    0.490891    21.00000    0.11701    0.17659 =
         0.07936   -0.03076    0.03560   -0.11740
F3C   4    0.267021    0.481963    0.405879    21.00000    0.18394    0.17052 =
         0.04117    0.01400    0.01317   -0.13968
PART    6
F3D   4    0.442422    0.354468    0.503583   -21.00000    0.15545    0.10053 =
         0.10243   -0.02487    0.09475   -0.06534
F3E   4    0.324087    0.476458    0.430078   -21.00000    0.11701    0.17659 =
         0.07936   -0.03076    0.03560   -0.11740
F3F   4    0.332836    0.369947    0.411978   -21.00000    0.18394    0.17052 =
         0.04117    0.01400    0.01317   -0.13968
PART    5
F4A   4   -0.062678    0.493663    0.696572    31.00000    0.16291    0.06524 =
         0.21953   -0.07635    0.12744   -0.04971
F4B   4   -0.044390    0.590745    0.590719    31.00000    0.10543    0.06033 =
         0.10356   -0.02147   -0.07018    0.02038
F4C   4    0.067154    0.547306    0.687658    31.00000    0.09233    0.07736 =
         0.12898   -0.06762   -0.04798    0.00177
PART    6
F4D   4   -0.080173    0.519679    0.645110   -31.00000    0.16291    0.06524 =
         0.21953   -0.07635    0.12744   -0.04971
F4E   4   -0.000385    0.592725    0.605094   -31.00000    0.10543    0.06033 =
         0.10356   -0.02147   -0.07018    0.02038
F4F   4    0.027168    0.503690    0.717243   -31.00000    0.09233    0.07736 =
         0.12898   -0.06762   -0.04798    0.00177
PART    0
PART 5
F5A   4    0.425494   -0.154815    0.624464    41.00000    0.12340    0.05359 =
         0.07061   -0.02730   -0.00978    0.01070
F5B   4    0.505215   -0.105755    0.518827    41.00000    0.04839    0.06466 =
         0.22092   -0.04134    0.05038   -0.01472
F5C   4    0.382790   -0.160245    0.514339    41.00000    0.10272    0.07113 =
         0.12351   -0.06627   -0.01624   -0.01971
PART 0
PART 6
F5D   4    0.497317   -0.112903    0.586412   -41.00000    0.12340    0.05359 =
         0.07061   -0.02730   -0.00978    0.01070
F5E   4    0.447221   -0.130778    0.487251   -41.00000    0.04839    0.06466 =
         0.22092   -0.04134    0.05038   -0.01472
F5F   4    0.383677   -0.166819    0.592400   -41.00000    0.10272    0.07113 =
         0.12351   -0.06627   -0.01624   -0.01971
PART 0

F6A   4    0.149151    0.120831    0.318157    11.00000    0.09728    0.14064 =
         0.03948   -0.05016   -0.01058   -0.02399
F6B   4    0.176541    0.237788    0.329205    11.00000    0.11098    0.15693 =
         0.03169    0.01098    0.00032   -0.09185
F6C   4    0.025911    0.218445    0.370493    11.00000    0.05593    0.09523 =
         0.03380   -0.00814   -0.01099   -0.02455
F7A   4   -0.161383   -0.000928    0.849461    11.00000    0.04521    0.06007 =
         0.06560    0.00609    0.01343   -0.02689
F7B   4   -0.012455   -0.006905    0.893617    11.00000    0.15122    0.15040 =
         0.05731    0.05573   -0.05362   -0.12154
F7C   4   -0.005285   -0.078795    0.811463    11.00000    0.13615    0.03189 =
         0.13312   -0.00742    0.08447   -0.01575
F8A   4   -0.240992    0.328096    0.542092    11.00000    0.03930    0.07019 =
         0.04255    0.00129   -0.00818   -0.00410
F8B   4   -0.316882    0.346095    0.652056    11.00000    0.04875    0.05223 =
         0.07221   -0.03689   -0.00435    0.00803
F8C   4   -0.329721    0.243741    0.606398    11.00000    0.04215    0.05020 =
         0.10187   -0.01199   -0.03114   -0.01566
C201  1    0.920730    0.085081    0.493844    11.00000    0.05953    0.05247 =
         0.04382   -0.02473    0.00958   -0.02240
PART    1
AFIX  43
H101  2    0.865591    0.144739    0.488796    10.50000   -1.20000
AFIX   0
PART    0
C202  1    0.939925    0.047408    0.430743    11.00000    0.05645    0.05640 =
         0.03210   -0.01635    0.00233   -0.03028
PART    1
AFIX  43
H201  2    0.896853    0.081159    0.382838    10.50000   -1.20000
AFIX   0
PART    0
C203  1    1.018866   -0.036542    0.436107    11.00000    0.06474    0.05615 =
         0.03359   -0.02574    0.00886   -0.02961
AFIX  43
H203  2    1.032491   -0.061707    0.392199    11.00000   -1.20000
AFIX   0
PART    2
F101  4    0.851302    0.161861    0.489184    10.50000    0.07453    0.04795 =
         0.05362   -0.02533   -0.00743    0.01635
F102  4    0.886334    0.089280    0.366039    10.50000    0.06179    0.05545 =
         0.03271   -0.00674   -0.01757   -0.01459
PART    0
C301  1    0.978997    0.557172    1.044891    11.00000    0.06485    0.43130 =
         0.25964   -0.27498    0.06292   -0.09925
PART    3
AFIX  43
H301  2    0.963020    0.599869    1.075077    10.50000   -1.20000
AFIX   0
PART    0
C302  1    1.004593    0.466505    1.085111    11.00000    0.07479    0.30917 =
         0.28230   -0.19901    0.03639   -0.07449
AFIX  43
H302  2    1.008192    0.443905    1.141501    11.00000   -1.20000
AFIX   0
C303  1    1.024680    0.411316    1.034456    11.00000    0.06648    0.31430 =
         0.22658   -0.15492    0.04270   -0.08561
PART    3
AFIX  43
H303  2    1.042013    0.347557    1.057528    10.50000   -1.20000
AFIX   0
PART    4
F301  4    0.963841    0.597438    1.090165    10.50000    0.13415    0.22421 =
         0.20297   -0.14827    0.06457   -0.11134
F303  4    1.044224    0.337714    1.067037    10.50000    0.16213    0.21718 =
         0.19388   -0.09675    0.04418   -0.12160
PART    0
HKLF    4

REM  SIR92 run in space group P -1
REM R1 =  0.0570 for   10588 Fo > 4sig(Fo)  and  0.0605 for all   11539 data
REM    921 parameters refined using     13 restraints

END

WGHT      0.1045      2.7472

REM Highest difference peak  0.890,  deepest hole -0.574,  1-sigma level  0.080
Q1    1   0.4363  0.3785  0.5102  11.00000  0.05    0.89
Q2    1   0.3346  0.5659  0.9802  11.00000  0.05    0.75
Q3    1   0.5552  0.3754  0.9579  11.00000  0.05    0.75
Q4    1  -0.0997  0.5078  0.6458  11.00000  0.05    0.74
Q5    1   0.4450  0.3234  0.4873  11.00000  0.05    0.73
Q6    1   0.1628  0.1270  0.9559  11.00000  0.05    0.67
Q7    1  -0.0411  0.0134  0.9000  11.00000  0.05    0.64
Q8    1   0.2858  0.0316  0.9968  11.00000  0.05    0.60
Q9    1   0.0054  0.4737  0.7189  11.00000  0.05    0.56
Q10   1   0.0433  0.5822  0.6368  11.00000  0.05    0.55
Q11   1  -0.1218  0.0080  0.8758  11.00000  0.05    0.53
Q12   1   0.3039  0.1546  0.9735  11.00000  0.05    0.52
Q13   1   0.4969  0.4855  0.9163  11.00000  0.05    0.52
Q14   1   0.3401  0.5634  0.9181  11.00000  0.05    0.51
Q15   1  -0.2649  0.2780  0.5492  11.00000  0.05    0.51
Q16   1  -0.2615  0.3664  0.6258  11.00000  0.05    0.51
Q17   1  -0.0631 -0.0696  0.7974  11.00000  0.05    0.50
Q18   1   0.3834  0.5199  0.9628  11.00000  0.05    0.49
Q19   1   0.3571  0.5520  0.9411  11.00000  0.05    0.49
Q20   1   0.2331  0.5254  1.0035  11.00000  0.05    0.49
;
_shelx_res_checksum              78602

_exptl_crystal_recrystallization_method 'Re-crystallisation from solvent'
_solvent_exptl_crystal_recrystallization_method '1,2-difluorobenzene, hexane'
####################################################################### 
# 
# This file contains crystal structure data downloaded from the 
# Cambridge Structural Database (CSD) hosted by the Cambridge 
# Crystallographic Data Centre (CCDC).
# 
# Full information about CCDC data access policies and citation 
# guidelines are available at http://www.ccdc.cam.ac.uk/access/V1 
# 
# Audit and citation data items may have been added by the CCDC. 
# Please retain this information to preserve the provenance of 
# this file and to allow appropriate attribution of the data. 
# 
#######################################################################

data_shelx
_database_code_depnum_ccdc_archive 'CCDC 1480951'
_audit_update_record             
;
2016-05-19 deposited with the CCDC.
2016-07-20 downloaded from the CCDC.
;

_audit_creation_method           SHELXL-2013
_chemical_name_systematic        
;
 [P2(IPr)2Br2][BArF]2*1.5CH2Cl2
;
_contact_author_fax              '+44 1865 272690'
_chemical_name_common            .
_chemical_melting_point          .
_chemical_formula_moiety         
'C54 H72 Br2 N4 P2, 2(C32 H12 B F24), 1.5(C H2 Cl2)'
_chemical_formula_sum            'C119.50 H99 B2 Br2 Cl3 F48 N4 P2'
_chemical_formula_weight         2852.75

loop_
_atom_type_symbol
_atom_type_description
_atom_type_scat_dispersion_real
_atom_type_scat_dispersion_imag
_atom_type_scat_source
C C 0.0181 0.0091 'International Tables Vol C Tables 4.2.6.8 and 6.1.1.4'
H H 0.0000 0.0000 'International Tables Vol C Tables 4.2.6.8 and 6.1.1.4'
N N 0.0311 0.0180 'International Tables Vol C Tables 4.2.6.8 and 6.1.1.4'
F F 0.0727 0.0534 'International Tables Vol C Tables 4.2.6.8 and 6.1.1.4'
P P 0.2955 0.4335 'International Tables Vol C Tables 4.2.6.8 and 6.1.1.4'
Br Br -0.6763 1.2805 'International Tables Vol C Tables 4.2.6.8 and 6.1.1.4'
Cl Cl 0.3639 0.7018 'International Tables Vol C Tables 4.2.6.8 and 6.1.1.4'
B B 0.0090 0.0039 'International Tables Vol C Tables 4.2.6.8 and 6.1.1.4'

_space_group_crystal_system      triclinic
_space_group_IT_number           2
_space_group_name_H-M_alt        'P -1'
_space_group_name_Hall           '-P 1'

_shelx_space_group_comment       
;
The symmetry employed for this shelxl refinement is uniquely defined
by the following loop, which should always be used as a source of
symmetry information in preference to the above space-group names.
They are only intended as comments.
;

loop_
_space_group_symop_operation_xyz
'x, y, z'
'-x, -y, -z'

_cell_length_a                   12.92650(10)
_cell_length_b                   19.5862(2)
_cell_length_c                   25.8965(3)
_cell_angle_alpha                91.4620(10)
_cell_angle_beta                 100.9220(10)
_cell_angle_gamma                103.3410(10)
_cell_volume                     6247.54(11)
_cell_formula_units_Z            2
_cell_measurement_temperature    150(2)
_cell_measurement_reflns_used    66395
_cell_measurement_theta_min      3.6150
_cell_measurement_theta_max      76.1030

_exptl_crystal_description       block
_exptl_crystal_colour            yellow
_exptl_crystal_density_meas      .
_exptl_crystal_density_method    .
_exptl_crystal_density_diffrn    1.516
_exptl_crystal_F_000             2874
_exptl_transmission_factor_min   .
_exptl_transmission_factor_max   .
_exptl_crystal_size_max          0.260
_exptl_crystal_size_mid          0.200
_exptl_crystal_size_min          0.160
_exptl_absorpt_coefficient_mu    2.739
_shelx_estimated_absorpt_T_min   0.536
_shelx_estimated_absorpt_T_max   0.668
_exptl_absorpt_correction_type   multi-scan
_exptl_absorpt_correction_T_min  0.76348
_exptl_absorpt_correction_T_max  1.00000
_exptl_absorpt_process_details   
;
CrysAlisPro, Agilent Technologies,
Version 1.171.37.35 (release 13-08-2014 CrysAlis171 .NET)
(compiled Aug 13 2014,18:06:01)
Empirical absorption correction using spherical harmonics,
 implemented in SCALE3 ABSPACK scaling algorithm.
;

_exptl_special_details           
;
 ?
;

_diffrn_ambient_temperature      150(2)
_diffrn_radiation_wavelength     1.54178
_diffrn_radiation_type           'Cu K\a'
_diffrn_radiation_source         'SuperNova (Cu) X-ray Source'
_diffrn_radiation_monochromator  mirror
_diffrn_measurement_device_type  'SuperNova, Dual, Cu at zero, Atlas'
_diffrn_measurement_method       '\w scans'
_diffrn_detector_area_resol_mean 10.4102
_diffrn_reflns_number            107268
_diffrn_reflns_av_unetI/netI     0.0180
_diffrn_reflns_av_R_equivalents  0.0286
_diffrn_reflns_limit_h_min       -16
_diffrn_reflns_limit_h_max       16
_diffrn_reflns_limit_k_min       -19
_diffrn_reflns_limit_k_max       24
_diffrn_reflns_limit_l_min       -32
_diffrn_reflns_limit_l_max       32
_diffrn_reflns_theta_min         3.005
_diffrn_reflns_theta_max         76.259
_diffrn_reflns_theta_full        67.679
_diffrn_measured_fraction_theta_max 0.988
_diffrn_measured_fraction_theta_full 1.000
_diffrn_reflns_Laue_measured_fraction_max 0.988
_diffrn_reflns_Laue_measured_fraction_full 1.000
_diffrn_reflns_point_group_measured_fraction_max 0.988
_diffrn_reflns_point_group_measured_fraction_full 1.000
_reflns_number_total             25881
_reflns_number_gt                23867
_reflns_threshold_expression     'I > 2\s(I)'
_reflns_Friedel_coverage         0.000
_reflns_Friedel_fraction_max     .
_reflns_Friedel_fraction_full    .

_reflns_special_details          
;
 Reflections were merged by SHELXL according to the crystal
 class for the calculation of statistics and refinement.
 
 _reflns_Friedel_fraction is defined as the number of unique
 Friedel pairs measured divided by the number that would be
 possible theoretically, ignoring centric projections and
 systematic absences.
;

_computing_data_collection       
;
CrysAlisPro, Agilent Technologies,
Version 1.171.35.21 (release 20-01-2012 CrysAlis171 .NET)
(compiled Jan 23 2012,18:06:46)
;
_computing_cell_refinement       
;
CrysAlisPro, Agilent Technologies,
Version 1.171.35.21 (release 20-01-2012 CrysAlis171 .NET)
(compiled Jan 23 2012,18:06:46)
;
_computing_data_reduction        
;
CrysAlisPro, Agilent Technologies,
Version 1.171.35.21 (release 20-01-2012 CrysAlis171 .NET)
(compiled Jan 23 2012,18:06:46)
;
_computing_structure_solution    'SHELXS-97 (Sheldrick, 1990)'
_computing_structure_refinement  'SHELXL-2013 (Sheldrick, 2013)'
_computing_molecular_graphics    'WinGX (Farrugia, 2005)'
_computing_publication_material  'XCIF (Sheldrick, 2001)'

_refine_special_details          
;
 ?
;
_refine_ls_structure_factor_coef Fsqd
_refine_ls_matrix_type           full
_refine_ls_weighting_scheme      calc
_refine_ls_weighting_details     
'w=1/[\s^2^(Fo^2^)+(0.0777P)^2^+12.7945P] where P=(Fo^2^+2Fc^2^)/3'
_atom_sites_solution_primary     .
_atom_sites_solution_secondary   .
_atom_sites_solution_hydrogens   geom
_refine_ls_hydrogen_treatment    constr
_refine_ls_extinction_method     none
_refine_ls_extinction_coef       .
_refine_ls_number_reflns         25881
_refine_ls_number_parameters     1676
_refine_ls_number_restraints     30
_refine_ls_R_factor_all          0.0632
_refine_ls_R_factor_gt           0.0595
_refine_ls_wR_factor_ref         0.1594
_refine_ls_wR_factor_gt          0.1558
_refine_ls_goodness_of_fit_ref   1.054
_refine_ls_restrained_S_all      1.054
_refine_ls_shift/su_max          0.006
_refine_ls_shift/su_mean         0.000

loop_
_atom_site_label
_atom_site_type_symbol
_atom_site_fract_x
_atom_site_fract_y
_atom_site_fract_z
_atom_site_U_iso_or_equiv
_atom_site_adp_type
_atom_site_occupancy
_atom_site_site_symmetry_order
_atom_site_calc_flag
_atom_site_refinement_flags_posn
_atom_site_refinement_flags_adp
_atom_site_refinement_flags_occupancy
_atom_site_disorder_assembly
_atom_site_disorder_group
P1 P 0.56009(5) 0.02980(3) 0.97795(2) 0.01861(13) Uani 1 1 d . . . . .
P2 P 0.50253(5) 0.49380(3) 0.45718(2) 0.01964(13) Uani 1 1 d . . . . .
Br1 Br 0.70318(2) 0.01476(2) 1.03444(2) 0.02716(8) Uani 1 1 d . . . . .
Br2 Br 0.67614(2) 0.54913(2) 0.46692(2) 0.03058(8) Uani 1 1 d . . . . .
C1 C 0.54468(19) -0.03903(13) 0.92491(9) 0.0173(4) Uani 1 1 d . . . . .
N1 N 0.54336(16) -0.01679(11) 0.87581(8) 0.0184(4) Uani 1 1 d . . . . .
C2 C 0.5231(2) -0.13107(14) 0.86852(10) 0.0232(5) Uani 1 1 d . . . . .
H2 H 0.5134 -0.1780 0.8546 0.028 Uiso 1 1 calc R U . . .
C3 C 0.5296(2) -0.07315(14) 0.84069(10) 0.0229(5) Uani 1 1 d . . . . .
H3 H 0.5255 -0.0719 0.8037 0.028 Uiso 1 1 calc R U . . .
N2 N 0.53305(17) -0.10968(11) 0.92053(8) 0.0191(4) Uani 1 1 d . . . . .
C4 C 0.5683(2) 0.05696(13) 0.86399(10) 0.0211(5) Uani 1 1 d . . . . .
C5 C 0.6784(2) 0.09165(14) 0.87156(10) 0.0236(5) Uani 1 1 d . . . . .
C6 C 0.7006(2) 0.16287(16) 0.86254(13) 0.0329(6) Uani 1 1 d . . . . .
H6 H 0.7739 0.1890 0.8674 0.039 Uiso 1 1 calc R U . . .
C7 C 0.6179(3) 0.19612(17) 0.84671(15) 0.0389(7) Uani 1 1 d . . . . .
H7 H 0.6351 0.2450 0.8418 0.047 Uiso 1 1 calc R U . . .
C8 C 0.5103(3) 0.15929(17) 0.83791(14) 0.0352(7) Uani 1 1 d . . . . .
H8 H 0.4547 0.1830 0.8260 0.042 Uiso 1 1 calc R U . . .
C9 C 0.4823(2) 0.08792(15) 0.84621(11) 0.0253(5) Uani 1 1 d . . . . .
C10 C 0.7688(2) 0.05353(15) 0.88488(11) 0.0265(5) Uani 1 1 d . . . . .
H10 H 0.7400 0.0101 0.9022 0.032 Uiso 1 1 calc R U . . .
C11 C 0.8697(3) 0.0963(2) 0.92255(14) 0.0425(8) Uani 1 1 d . . . . .
H11A H 0.9041 0.1367 0.9051 0.064 Uiso 1 1 calc R U . . .
H11B H 0.9208 0.0666 0.9326 0.064 Uiso 1 1 calc R U . . .
H11C H 0.8489 0.1130 0.9542 0.064 Uiso 1 1 calc R U . . .
C12 C 0.7994(3) 0.0304(2) 0.83409(14) 0.0449(8) Uani 1 1 d . . . . .
H12A H 0.7361 -0.0017 0.8119 0.067 Uiso 1 1 calc R U . . .
H12B H 0.8584 0.0064 0.8428 0.067 Uiso 1 1 calc R U . . .
H12C H 0.8232 0.0718 0.8150 0.067 Uiso 1 1 calc R U . . .
C13 C 0.3646(2) 0.04623(16) 0.83438(11) 0.0274(6) Uani 1 1 d . . . . .
H13 H 0.3594 0.0033 0.8547 0.033 Uiso 1 1 calc R U . . .
C14 C 0.2891(3) 0.08819(18) 0.85116(14) 0.0365(7) Uani 1 1 d . . . . .
H14A H 0.3177 0.1075 0.8877 0.055 Uiso 1 1 calc R U . . .
H14B H 0.2167 0.0572 0.8484 0.055 Uiso 1 1 calc R U . . .
H14C H 0.2846 0.1268 0.8281 0.055 Uiso 1 1 calc R U . . .
C15 C 0.3299(3) 0.0223(2) 0.77547(13) 0.0441(8) Uani 1 1 d . . . . .
H15A H 0.3344 0.0637 0.7547 0.066 Uiso 1 1 calc R U . . .
H15B H 0.2550 -0.0063 0.7682 0.066 Uiso 1 1 calc R U . . .
H15C H 0.3781 -0.0057 0.7659 0.066 Uiso 1 1 calc R U . . .
C16 C 0.5424(2) -0.15730(13) 0.96276(10) 0.0216(5) Uani 1 1 d . . . . .
C17 C 0.6472(2) -0.16418(14) 0.98490(10) 0.0247(5) Uani 1 1 d . . . . .
C18 C 0.6542(3) -0.21103(16) 1.02430(12) 0.0339(6) Uani 1 1 d . . . . .
H18 H 0.7234 -0.2168 1.0410 0.041 Uiso 1 1 calc R U . . .
C19 C 0.5625(3) -0.24909(17) 1.03953(13) 0.0394(7) Uani 1 1 d . . . . .
H19 H 0.5696 -0.2801 1.0669 0.047 Uiso 1 1 calc R U . . .
C20 C 0.4605(3) -0.24273(16) 1.01554(13) 0.0343(6) Uani 1 1 d . . . . .
H20 H 0.3984 -0.2699 1.0264 0.041 Uiso 1 1 calc R U . . .
C21 C 0.4473(2) -0.19700(14) 0.97564(11) 0.0255(5) Uani 1 1 d . . . . .
C22 C 0.7477(2) -0.12751(15) 0.96515(11) 0.0272(6) Uani 1 1 d . . . . .
H22 H 0.7340 -0.0833 0.9499 0.033 Uiso 1 1 calc R U . . .
C23 C 0.8502(2) -0.10729(17) 1.00851(13) 0.0355(7) Uani 1 1 d . . . . .
H23A H 0.8337 -0.0856 1.0395 0.053 Uiso 1 1 calc R U . . .
H23B H 0.9068 -0.0738 0.9956 0.053 Uiso 1 1 calc R U . . .
H23C H 0.8756 -0.1495 1.0182 0.053 Uiso 1 1 calc R U . . .
C24 C 0.7681(3) -0.1733(2) 0.92127(14) 0.0434(8) Uani 1 1 d . . . . .
H24A H 0.7827 -0.2169 0.9353 0.065 Uiso 1 1 calc R U . . .
H24B H 0.8308 -0.1478 0.9077 0.065 Uiso 1 1 calc R U . . .
H24C H 0.7040 -0.1847 0.8926 0.065 Uiso 1 1 calc R U . . .
C25 C 0.3343(2) -0.19520(15) 0.94631(12) 0.0287(6) Uani 1 1 d . . . . .
H25 H 0.3392 -0.1490 0.9302 0.034 Uiso 1 1 calc R U . . .
C26 C 0.2518(3) -0.20235(17) 0.98224(14) 0.0375(7) Uani 1 1 d . . . . .
H26A H 0.2319 -0.2513 0.9913 0.056 Uiso 1 1 calc R U . . .
H26B H 0.1869 -0.1887 0.9639 0.056 Uiso 1 1 calc R U . . .
H26C H 0.2838 -0.1716 1.0145 0.056 Uiso 1 1 calc R U . . .
C27 C 0.2936(3) -0.25402(18) 0.90161(15) 0.0418(8) Uani 1 1 d . . . . .
H27A H 0.3435 -0.2476 0.8770 0.063 Uiso 1 1 calc R U . . .
H27B H 0.2211 -0.2522 0.8828 0.063 Uiso 1 1 calc R U . . .
H27C H 0.2903 -0.2998 0.9165 0.063 Uiso 1 1 calc R U . . .
C28 C 0.5078(2) 0.40061(13) 0.45402(10) 0.0189(5) Uani 1 1 d . . . . .
N3 N 0.43910(18) 0.35790(11) 0.41373(9) 0.0222(4) Uani 1 1 d . . . . .
C29 C 0.4504(2) 0.29037(14) 0.41871(12) 0.0290(6) Uani 1 1 d . . . . .
H29 H 0.4110 0.2502 0.3960 0.035 Uiso 1 1 calc R U . . .
C30 C 0.5282(2) 0.29162(14) 0.46195(11) 0.0274(6) Uani 1 1 d . . . . .
H30 H 0.5534 0.2524 0.4752 0.033 Uiso 1 1 calc R U . . .
N4 N 0.56413(17) 0.35982(11) 0.48333(8) 0.0201(4) Uani 1 1 d . . . . .
C31 C 0.3747(2) 0.38200(14) 0.36848(11) 0.0262(5) Uani 1 1 d . . . . .
C32 C 0.4304(3) 0.41396(15) 0.33031(11) 0.0304(6) Uani 1 1 d . . . . .
C33 C 0.3682(3) 0.43937(18) 0.28859(12) 0.0413(8) Uani 1 1 d . . . . .
H33 H 0.4018 0.4619 0.2619 0.050 Uiso 1 1 calc R U . . .
C34 C 0.2581(3) 0.4322(2) 0.28559(14) 0.0486(9) Uani 1 1 d . . . . .
H34 H 0.2177 0.4513 0.2574 0.058 Uiso 1 1 calc R U . . .
C35 C 0.2061(3) 0.3980(2) 0.32272(14) 0.0430(8) Uani 1 1 d . . . . .
H35 H 0.1300 0.3924 0.3190 0.052 Uiso 1 1 calc R U . . .
C36 C 0.2630(2) 0.37141(16) 0.36587(12) 0.0317(6) Uani 1 1 d . . . . .
C37 C 0.5506(3) 0.41858(17) 0.33278(11) 0.0330(6) Uani 1 1 d . . . . .
H37 H 0.5875 0.4270 0.3708 0.040 Uiso 1 1 calc R U . . .
C38 C 0.6064(3) 0.47831(19) 0.30367(16) 0.0484(9) Uani 1 1 d . . . . .
H38A H 0.6853 0.4850 0.3139 0.073 Uiso 1 1 calc R U . . .
H38B H 0.5864 0.5217 0.3128 0.073 Uiso 1 1 calc R U . . .
H38C H 0.5835 0.4666 0.2656 0.073 Uiso 1 1 calc R U . . .
C39 C 0.5688(3) 0.3498(2) 0.31234(18) 0.0512(9) Uani 1 1 d . . . . .
H39A H 0.5339 0.3401 0.2750 0.077 Uiso 1 1 calc R U . . .
H39B H 0.5374 0.3115 0.3325 0.077 Uiso 1 1 calc R U . . .
H39C H 0.6469 0.3536 0.3163 0.077 Uiso 1 1 calc R U . . .
C40 C 0.2042(3) 0.33049(18) 0.40478(14) 0.0376(7) Uani 1 1 d . . . . .
H40 H 0.2588 0.3295 0.4376 0.045 Uiso 1 1 calc R U . . .
C41 C 0.1167(3) 0.3634(2) 0.41983(17) 0.0515(9) Uani 1 1 d . . . . .
H41A H 0.1480 0.4132 0.4313 0.077 Uiso 1 1 calc R U . . .
H41B H 0.0886 0.3388 0.4486 0.077 Uiso 1 1 calc R U . . .
H41C H 0.0574 0.3592 0.3892 0.077 Uiso 1 1 calc R U . . .
C42 C 0.1536(3) 0.2539(2) 0.38183(19) 0.0559(10) Uani 1 1 d . . . . .
H42A H 0.0996 0.2536 0.3496 0.084 Uiso 1 1 calc R U . . .
H42B H 0.1184 0.2269 0.4078 0.084 Uiso 1 1 calc R U . . .
H42C H 0.2106 0.2326 0.3736 0.084 Uiso 1 1 calc R U . . .
C43 C 0.6567(2) 0.38333(13) 0.52709(10) 0.0207(5) Uani 1 1 d . . . . .
C44 C 0.7600(2) 0.40260(14) 0.51475(11) 0.0249(5) Uani 1 1 d . . . . .
C45 C 0.8465(2) 0.42672(16) 0.55690(13) 0.0322(6) Uani 1 1 d . . . . .
H45 H 0.9181 0.4407 0.5505 0.039 Uiso 1 1 calc R U . . .
C46 C 0.8299(3) 0.43073(17) 0.60798(13) 0.0350(7) Uani 1 1 d . . . . .
H46 H 0.8897 0.4497 0.6360 0.042 Uiso 1 1 calc R U . . .
C47 C 0.7274(3) 0.40750(16) 0.61887(11) 0.0306(6) Uani 1 1 d . . . . .
H47 H 0.7182 0.4093 0.6544 0.037 Uiso 1 1 calc R U . . .
C48 C 0.6375(2) 0.38148(13) 0.57850(11) 0.0234(5) Uani 1 1 d . . . . .
C49 C 0.7792(2) 0.39307(16) 0.45918(12) 0.0310(6) Uani 1 1 d . . . . .
H49 H 0.7118 0.3959 0.4338 0.037 Uiso 1 1 calc R U . . .
C50 C 0.8743(3) 0.44867(19) 0.44683(15) 0.0424(8) Uani 1 1 d . . . . .
H50A H 0.8664 0.4957 0.4563 0.064 Uiso 1 1 calc R U . . .
H50B H 0.8746 0.4442 0.4091 0.064 Uiso 1 1 calc R U . . .
H50C H 0.9426 0.4417 0.4672 0.064 Uiso 1 1 calc R U . . .
C51 C 0.7998(3) 0.31993(19) 0.45015(15) 0.0450(8) Uani 1 1 d . . . . .
H51A H 0.8653 0.3159 0.4748 0.067 Uiso 1 1 calc R U . . .
H51B H 0.8097 0.3135 0.4139 0.067 Uiso 1 1 calc R U . . .
H51C H 0.7376 0.2837 0.4560 0.067 Uiso 1 1 calc R U . . .
C52 C 0.5273(2) 0.34729(15) 0.59012(11) 0.0268(6) Uani 1 1 d . . . . .
H52 H 0.4705 0.3527 0.5595 0.032 Uiso 1 1 calc R U . . .
C53 C 0.5042(3) 0.37969(17) 0.63960(12) 0.0349(7) Uani 1 1 d . . . . .
H53A H 0.5509 0.3679 0.6708 0.052 Uiso 1 1 calc R U . . .
H53B H 0.4279 0.3611 0.6415 0.052 Uiso 1 1 calc R U . . .
H53C H 0.5188 0.4309 0.6383 0.052 Uiso 1 1 calc R U . . .
C54 C 0.5187(3) 0.26802(16) 0.59533(14) 0.0357(7) Uani 1 1 d . . . . .
H54A H 0.5339 0.2473 0.5636 0.054 Uiso 1 1 calc R U . . .
H54B H 0.4453 0.2449 0.5995 0.054 Uiso 1 1 calc R U . . .
H54C H 0.5715 0.2615 0.6262 0.054 Uiso 1 1 calc R U . . .
B101 B 0.0613(2) 0.98731(15) 0.32248(11) 0.0193(5) Uani 1 1 d . . . . .
C101 C 0.1642(2) 0.95197(13) 0.34272(10) 0.0203(5) Uani 1 1 d . . . . .
C102 C 0.1597(2) 0.90597(14) 0.38353(10) 0.0234(5) Uani 1 1 d . . . . .
H102 H 0.1008 0.9002 0.4014 0.028 Uiso 1 1 calc R U . . .
C103 C 0.2385(2) 0.86885(15) 0.39843(11) 0.0258(5) Uani 1 1 d . . . . .
C104 C 0.3264(2) 0.87631(15) 0.37360(11) 0.0283(6) Uani 1 1 d . . . . .
H104 H 0.3810 0.8515 0.3842 0.034 Uiso 1 1 calc R U . . .
C105 C 0.3322(2) 0.92073(15) 0.33311(11) 0.0260(5) Uani 1 1 d . . . . .
C106 C 0.2524(2) 0.95750(14) 0.31798(10) 0.0224(5) Uani 1 1 d . . . . .
H106 H 0.2583 0.9874 0.2898 0.027 Uiso 1 1 calc R U . . .
C107 C 0.2291(3) 0.81779(17) 0.44030(12) 0.0328(6) Uani 1 1 d . . . . .
C108 C 0.4264(3) 0.92862(19) 0.30570(13) 0.0364(7) Uani 1 1 d . . . . .
C109 C 0.0852(2) 1.04460(13) 0.27858(10) 0.0188(5) Uani 1 1 d . . . . .
C110 C 0.1832(2) 1.09629(13) 0.28645(10) 0.0208(5) Uani 1 1 d . . . . .
H110 H 0.2367 1.0969 0.3173 0.025 Uiso 1 1 calc R U . . .
C111 C 0.2043(2) 1.14652(13) 0.25054(10) 0.0223(5) Uani 1 1 d . . . . .
C112 C 0.1271(2) 1.14982(14) 0.20589(10) 0.0236(5) Uani 1 1 d . . . . .
H112 H 0.1414 1.1845 0.1815 0.028 Uiso 1 1 calc R U . . .
C113 C 0.0286(2) 1.10076(14) 0.19828(10) 0.0232(5) Uani 1 1 d . . . . .
C114 C 0.0086(2) 1.04885(14) 0.23328(10) 0.0216(5) Uani 1 1 d . . . . .
H114 H -0.0592 1.0152 0.2263 0.026 Uiso 1 1 calc R U . . .
C115 C 0.3127(2) 1.19677(16) 0.25853(11) 0.0283(6) Uani 1 1 d . . . . .
C116 C -0.0561(2) 1.10143(17) 0.15019(12) 0.0332(6) Uani 1 1 d . . . . .
C117 C -0.0375(2) 0.91945(13) 0.29725(10) 0.0199(5) Uani 1 1 d . . . . .
C118 C -0.0322(2) 0.88234(14) 0.25119(10) 0.0224(5) Uani 1 1 d . . . . .
H118 H 0.0264 0.8994 0.2340 0.027 Uiso 1 1 calc R U . . .
C119 C -0.1093(2) 0.82156(14) 0.22976(11) 0.0259(5) Uani 1 1 d . . . . .
C120 C -0.1960(2) 0.79447(14) 0.25382(11) 0.0271(6) Uani 1 1 d . . . . .
H120 H -0.2488 0.7528 0.2395 0.032 Uiso 1 1 calc R U . . .
C121 C -0.2028(2) 0.83022(14) 0.29940(11) 0.0251(5) Uani 1 1 d . . . . .
C122 C -0.1252(2) 0.89121(14) 0.32074(10) 0.0223(5) Uani 1 1 d . . . . .
H122 H -0.1321 0.9142 0.3522 0.027 Uiso 1 1 calc R U . . .
C123 C -0.0991(3) 0.78719(16) 0.17932(12) 0.0333(6) Uani 1 1 d . . . . .
C124 C -0.2948(2) 0.80373(16) 0.32696(13) 0.0322(6) Uani 1 1 d . . . . .
C125 C 0.0304(2) 1.03037(13) 0.37005(10) 0.0215(5) Uani 1 1 d . . . . .
C126 C -0.0671(2) 1.05219(14) 0.36015(11) 0.0248(5) Uani 1 1 d . . . . .
H126 H -0.1127 1.0413 0.3262 0.030 Uiso 1 1 calc R U . . .
C127 C -0.0993(2) 1.08910(16) 0.39815(12) 0.0300(6) Uani 1 1 d . . . . .
C128 C -0.0333(3) 1.10739(17) 0.44796(12) 0.0337(6) Uani 1 1 d . . . . .
H128 H -0.0549 1.1325 0.4742 0.040 Uiso 1 1 calc R U . . .
C129 C 0.0640(3) 1.08817(17) 0.45816(11) 0.0321(6) Uani 1 1 d . . . . .
C130 C 0.0959(2) 1.05016(15) 0.42004(11) 0.0262(5) Uani 1 1 d . . . . .
H130 H 0.1635 1.0376 0.4283 0.031 Uiso 1 1 calc R U . . .
C131 C -0.2069(3) 1.1078(2) 0.38661(14) 0.0427(8) Uani 1 1 d . . . . .
C132 C 0.1393(3) 1.1098(2) 0.51093(13) 0.0466(8) Uani 1 1 d . . . . .
F1A F 0.1425(2) 0.81256(14) 0.46077(10) 0.0618(7) Uani 1 1 d . . . . .
F1B F 0.3169(2) 0.82918(15) 0.47795(10) 0.0735(8) Uani 1 1 d . . . . .
F1C F 0.2204(2) 0.75154(11) 0.42098(10) 0.0609(6) Uani 1 1 d . . . . .
F2A F 0.4254(2) 0.9742(2) 0.26916(14) 0.1041(14) Uani 1 1 d . . . . .
F2B F 0.4337(2) 0.86932(17) 0.28456(15) 0.0913(11) Uani 1 1 d . . . . .
F2C F 0.52097(18) 0.95265(17) 0.33879(11) 0.0675(7) Uani 1 1 d . . . . .
F3A F 0.3678(3) 1.2045(2) 0.30713(11) 0.0787(15) Uani 0.770(4) 1 d . . P A 1
F3B F 0.3119(3) 1.2586(2) 0.2454(3) 0.128(3) Uani 0.770(4) 1 d . . P A 1
F3C F 0.3781(3) 1.1771(3) 0.2315(2) 0.109(2) Uani 0.770(4) 1 d . . P A 1
F3F F 0.3317(12) 1.2270(12) 0.2180(8) 0.109(2) Uani 0.230(4) 1 d . . P A 2
F3D F 0.3925(10) 1.1638(8) 0.2667(5) 0.0787(15) Uani 0.230(4) 1 d . . P A 2
F3E F 0.3291(10) 1.2395(7) 0.2977(10) 0.128(3) Uani 0.230(4) 1 d . . P A 2
F4A F -0.15520(16) 1.09281(13) 0.16042(9) 0.0527(6) Uani 1 1 d . . . . .
F4B F -0.0642(2) 1.04868(14) 0.11440(8) 0.0608(6) Uani 1 1 d . . . . .
F4C F -0.03674(19) 1.16024(13) 0.12567(10) 0.0629(7) Uani 1 1 d . . . . .
F5A F -0.0982(2) 0.83057(12) 0.14081(8) 0.0540(6) Uani 1 1 d . . . . .
F5B F -0.1801(3) 0.73197(15) 0.16112(12) 0.0903(11) Uani 1 1 d . . . . .
F5C F -0.0072(2) 0.76719(16) 0.18314(9) 0.0707(8) Uani 1 1 d . . . . .
F6A F -0.3305(2) 0.85542(12) 0.34641(13) 0.0666(8) Uani 1 1 d . . . . .
F6B F -0.26588(18) 0.76968(13) 0.36919(9) 0.0531(6) Uani 1 1 d . . . . .
F6C F -0.3785(2) 0.76038(18) 0.29658(10) 0.0826(10) Uani 1 1 d . . . . .
F7A F -0.2569(2) 1.0954(2) 0.33798(12) 0.1019(13) Uani 1 1 d . . . . .
F7B F -0.2007(3) 1.17329(18) 0.39860(19) 0.1190(16) Uani 1 1 d . . . . .
F7C F -0.2732(3) 1.0738(3) 0.4143(2) 0.141(2) Uani 1 1 d . . . . .
F8A F 0.0890(2) 1.1283(2) 0.54726(9) 0.0870(10) Uani 1 1 d . . . . .
F8B F 0.2213(2) 1.16334(16) 0.50824(10) 0.0751(8) Uani 1 1 d . . . . .
F8C F 0.1851(3) 1.05928(17) 0.53016(10) 0.0774(8) Uani 1 1 d . . . . .
B201 B 0.8406(3) 0.50574(16) 0.16700(13) 0.0252(6) Uani 1 1 d . . . . .
C201 C 0.7101(2) 0.49531(14) 0.16398(10) 0.0245(5) Uani 1 1 d . . . . .
C202 C 0.6358(2) 0.43063(15) 0.14968(11) 0.0268(5) Uani 1 1 d . . . . .
H202 H 0.6623 0.3902 0.1442 0.032 Uiso 1 1 calc R U . . .
C203 C 0.5241(2) 0.42320(15) 0.14306(11) 0.0293(6) Uani 1 1 d . . . . .
C204 C 0.4815(2) 0.48057(16) 0.15107(11) 0.0293(6) Uani 1 1 d . . . . .
H204 H 0.4055 0.4756 0.1470 0.035 Uiso 1 1 calc R U . . .
C205 C 0.5539(2) 0.54546(15) 0.16520(11) 0.0278(6) Uani 1 1 d . . . . .
C206 C 0.6649(2) 0.55269(15) 0.17088(11) 0.0261(5) Uani 1 1 d . . . . .
H206 H 0.7121 0.5981 0.1798 0.031 Uiso 1 1 calc R U . . .
C207 C 0.4503(3) 0.35181(17) 0.12768(14) 0.0393(7) Uani 1 1 d . . . . .
C208 C 0.5121(3) 0.60810(17) 0.17641(14) 0.0364(7) Uani 1 1 d . . . . .
C209 C 0.8830(2) 0.43428(15) 0.18065(11) 0.0264(5) Uani 1 1 d . . . . .
C210 C 0.9705(2) 0.42042(15) 0.16085(11) 0.0278(6) Uani 1 1 d . . . . .
H210 H 1.0000 0.4505 0.1363 0.033 Uiso 1 1 calc R U . . .
C211 C 1.0154(2) 0.36435(16) 0.17585(11) 0.0287(6) Uani 1 1 d . . . . .
C212 C 0.9737(3) 0.31820(16) 0.21067(12) 0.0318(6) Uani 1 1 d . . . . .
H212 H 1.0036 0.2793 0.2205 0.038 Uiso 1 1 calc R U . . .
C213 C 0.8874(3) 0.33051(17) 0.23064(12) 0.0329(6) Uani 1 1 d . . . . .
C214 C 0.8439(2) 0.38769(16) 0.21631(12) 0.0299(6) Uani 1 1 d . . . . .
H214 H 0.7855 0.3952 0.2313 0.036 Uiso 1 1 calc R U . . .
C215 C 1.1082(3) 0.35248(19) 0.15270(14) 0.0392(7) Uani 1 1 d . . . . .
C216 C 0.8397(3) 0.2821(2) 0.26814(16) 0.0492(9) Uani 1 1 d . . . . .
C217 C 0.8587(2) 0.52877(15) 0.10800(11) 0.0265(5) Uani 1 1 d . . . . .
C218 C 0.8981(3) 0.59824(15) 0.09718(12) 0.0302(6) Uani 1 1 d . . . . .
H218 H 0.9172 0.6342 0.1250 0.036 Uiso 1 1 calc R U . . .
C219 C 0.9102(3) 0.61644(16) 0.04650(13) 0.0361(7) Uani 1 1 d . . . . .
C220 C 0.8809(3) 0.56667(17) 0.00457(12) 0.0368(7) Uani 1 1 d . . . . .
H220 H 0.8889 0.5794 -0.0299 0.044 Uiso 1 1 calc R U . . .
C221 C 0.8391(3) 0.49715(16) 0.01415(12) 0.0337(6) Uani 1 1 d . . . . .
C222 C 0.8288(2) 0.47905(16) 0.06479(12) 0.0306(6) Uani 1 1 d . . . . .
H222 H 0.8004 0.4311 0.0703 0.037 Uiso 1 1 calc R U . . .
C223 C 0.9585(4) 0.69209(19) 0.03918(16) 0.0574(12) Uani 1 1 d . . . . .
C224 C 0.8033(4) 0.4423(2) -0.03102(15) 0.0524(10) Uani 1 1 d . . . . .
C225 C 0.9142(2) 0.56448(14) 0.21398(11) 0.0262(5) Uani 1 1 d . . . . .
C226 C 0.8770(2) 0.58178(15) 0.25878(11) 0.0270(5) Uani 1 1 d . . . . .
H226 H 0.8052 0.5594 0.2619 0.032 Uiso 1 1 calc R U . . .
C227 C 0.9413(2) 0.63060(16) 0.29894(12) 0.0304(6) Uani 1 1 d . . . . .
C228 C 1.0464(3) 0.66462(17) 0.29602(13) 0.0348(7) Uani 1 1 d . . . . .
H228 H 1.0898 0.6991 0.3227 0.042 Uiso 1 1 calc R U . . .
C229 C 1.0860(2) 0.64677(18) 0.25308(13) 0.0368(7) Uani 1 1 d . . . . .
C230 C 1.0223(2) 0.59753(17) 0.21332(12) 0.0319(6) Uani 1 1 d . . . . .
H230 H 1.0530 0.5859 0.1847 0.038 Uiso 1 1 calc R U . . .
C231 C 0.8965(3) 0.64491(19) 0.34620(13) 0.0407(7) Uani 1 1 d . . . . .
C232 C 1.1984(3) 0.6826(3) 0.24749(17) 0.0550(10) Uani 1 1 d . . . . .
F9A F 0.3497(2) 0.35002(16) 0.1193(2) 0.139(2) Uani 1 1 d . . . . .
F9B F 0.4717(4) 0.30537(15) 0.16261(14) 0.1085(14) Uani 1 1 d . . . . .
F9C F 0.4689(2) 0.32083(14) 0.08559(12) 0.0752(8) Uani 1 1 d . . . . .
F10A F 0.4072(3) 0.5971(3) 0.1678(3) 0.115(3) Uani 0.733(4) 1 d . . P B 3
F10B F 0.5568(6) 0.6652(3) 0.1565(3) 0.136(3) Uani 0.733(4) 1 d . U P B 3
F10C F 0.5377(5) 0.6292(3) 0.22719(16) 0.1024(19) Uani 0.733(4) 1 d . . P B 3
F10E F 0.578(2) 0.6625(9) 0.1885(9) 0.136(3) Uani 0.267(4) 1 d . U P B 4
F10D F 0.4558(10) 0.6262(7) 0.1302(8) 0.115(3) Uani 0.267(4) 1 d . . P B 4
F10F F 0.4486(18) 0.5996(8) 0.2063(5) 0.1024(19) Uani 0.267(4) 1 d . . P B 4
F11A F 1.1719(2) 0.41167(14) 0.14280(13) 0.0725(9) Uani 1 1 d . . . . .
F11B F 1.0748(3) 0.3136(2) 0.10762(11) 0.0923(11) Uani 1 1 d . . . . .
F11C F 1.1705(2) 0.31900(13) 0.18368(10) 0.0578(6) Uani 1 1 d . . . . .
F12A F 0.8471(3) 0.31537(19) 0.31490(11) 0.0934(11) Uani 1 1 d . . . . .
F12B F 0.8861(3) 0.22942(19) 0.27807(16) 0.1050(14) Uani 1 1 d . . . . .
F12C F 0.7347(2) 0.25591(17) 0.25249(13) 0.0848(10) Uani 1 1 d . . . . .
F13A F 0.9002(4) 0.7347(2) 0.0514(3) 0.0813(14) Uani 0.734(4) 1 d . . P C 5
F13B F 0.9908(6) 0.7038(3) -0.00607(15) 0.0824(16) Uani 0.734(4) 1 d . U P C 5
F13C F 1.0562(4) 0.71820(16) 0.07568(14) 0.0746(12) Uani 0.734(4) 1 d . . P C 5
F13D F 0.8587(10) 0.7083(5) -0.0040(6) 0.0813(14) Uani 0.266(4) 1 d . . P C 6
F13E F 1.013(2) 0.7006(9) 0.0128(5) 0.0824(16) Uani 0.266(4) 1 d . U P C 6
F13F F 0.9492(14) 0.7333(6) 0.0696(5) 0.0746(12) Uani 0.266(4) 1 d . . P C 6
F14A F 0.8217(5) 0.38119(15) -0.01821(13) 0.136(2) Uani 1 1 d . . . . .
F14B F 0.8531(4) 0.45578(16) -0.06978(12) 0.1128(15) Uani 1 1 d . . . . .
F14C F 0.7033(4) 0.4281(4) -0.0489(3) 0.221(4) Uani 1 1 d . . . . .
F15A F 0.79127(18) 0.64344(14) 0.33441(9) 0.0559(6) Uani 1 1 d . . . . .
F15B F 0.9442(2) 0.70719(16) 0.37138(12) 0.0809(9) Uani 1 1 d . . . . .
F15C F 0.9054(3) 0.59678(19) 0.38135(10) 0.0832(10) Uani 1 1 d . . . . .
F16A F 1.2551(3) 0.7241(2) 0.28817(16) 0.1121(14) Uani 1 1 d . . . . .
F16B F 1.2027(2) 0.7097(3) 0.20351(17) 0.149(2) Uani 1 1 d . . . . .
F16C F 1.2608(2) 0.6350(2) 0.24793(14) 0.0932(11) Uani 1 1 d . . . . .
C301 C 0.4854(4) 0.0600(3) 0.4377(2) 0.0655(12) Uani 1 1 d . . . . .
H30A H 0.5623 0.0614 0.4527 0.079 Uiso 1 1 calc R U . . .
H30B H 0.4494 0.0116 0.4224 0.079 Uiso 1 1 calc R U . . .
Cl1 Cl 0.47903(12) 0.11842(7) 0.38830(6) 0.0797(4) Uani 1 1 d . . . . .
Cl2 Cl 0.42237(13) 0.08096(12) 0.48816(8) 0.1094(6) Uani 1 1 d . . . . .
C401 C 0.474(2) 0.5279(19) 0.9942(8) 0.223(16) Uani 0.5 1 d . U P . .
H40A H 0.4592 0.5479 0.9596 0.268 Uiso 0.5 1 calc R U P . .
H40B H 0.4300 0.5463 1.0162 0.268 Uiso 0.5 1 calc R U P . .
Cl3 Cl 0.4129(3) 0.4374(2) 0.98227(15) 0.1674(11) Uani 1 1 d . . . . .

loop_
_atom_site_aniso_label
_atom_site_aniso_U_11
_atom_site_aniso_U_22
_atom_site_aniso_U_33
_atom_site_aniso_U_23
_atom_site_aniso_U_13
_atom_site_aniso_U_12
P1 0.0208(3) 0.0174(3) 0.0170(3) 0.0008(2) 0.0035(2) 0.0038(2)
P2 0.0218(3) 0.0171(3) 0.0199(3) 0.0021(2) 0.0034(2) 0.0050(2)
Br1 0.02310(14) 0.03109(15) 0.02376(14) -0.00504(11) -0.00391(10) 0.00719(11)
Br2 0.02428(14) 0.02161(14) 0.04512(18) 0.00462(12) 0.00886(12) 0.00229(11)
C1 0.0133(10) 0.0209(11) 0.0170(11) -0.0001(9) 0.0018(8) 0.0036(9)
N1 0.0161(9) 0.0204(10) 0.0183(10) 0.0011(8) 0.0034(8) 0.0035(8)
C2 0.0268(13) 0.0208(12) 0.0198(12) -0.0035(9) 0.0029(10) 0.0035(10)
C3 0.0250(12) 0.0258(13) 0.0163(11) -0.0020(9) 0.0020(9) 0.0047(10)
N2 0.0185(10) 0.0202(10) 0.0181(10) 0.0019(8) 0.0032(8) 0.0038(8)
C4 0.0225(12) 0.0200(12) 0.0211(12) 0.0040(9) 0.0064(9) 0.0040(10)
C5 0.0216(12) 0.0261(13) 0.0231(12) 0.0033(10) 0.0064(10) 0.0040(10)
C6 0.0281(14) 0.0282(14) 0.0419(16) 0.0080(12) 0.0131(12) 0.0001(11)
C7 0.0403(17) 0.0257(14) 0.055(2) 0.0156(14) 0.0192(15) 0.0069(13)
C8 0.0331(15) 0.0324(15) 0.0476(18) 0.0176(13) 0.0152(13) 0.0154(13)
C9 0.0235(13) 0.0298(14) 0.0254(13) 0.0074(10) 0.0080(10) 0.0092(11)
C10 0.0189(12) 0.0298(14) 0.0303(14) 0.0047(11) 0.0070(10) 0.0032(10)
C11 0.0231(14) 0.056(2) 0.0443(18) -0.0062(16) -0.0007(13) 0.0089(14)
C12 0.0381(18) 0.062(2) 0.0409(18) -0.0058(16) 0.0106(14) 0.0227(16)
C13 0.0193(12) 0.0344(14) 0.0306(14) 0.0098(11) 0.0055(10) 0.0093(11)
C14 0.0273(15) 0.0440(18) 0.0448(18) 0.0140(14) 0.0119(13) 0.0166(13)
C15 0.0277(15) 0.069(2) 0.0339(17) 0.0049(16) 0.0043(13) 0.0107(15)
C16 0.0284(13) 0.0184(11) 0.0186(11) 0.0034(9) 0.0057(10) 0.0058(10)
C17 0.0291(14) 0.0232(12) 0.0221(12) 0.0013(10) 0.0033(10) 0.0082(10)
C18 0.0400(17) 0.0338(15) 0.0297(14) 0.0092(12) 0.0024(12) 0.0154(13)
C19 0.052(2) 0.0346(16) 0.0357(16) 0.0173(13) 0.0124(14) 0.0147(15)
C20 0.0427(17) 0.0267(14) 0.0368(16) 0.0119(12) 0.0177(13) 0.0062(12)
C21 0.0294(14) 0.0215(12) 0.0270(13) 0.0023(10) 0.0097(11) 0.0057(10)
C22 0.0230(13) 0.0289(14) 0.0296(14) 0.0041(11) 0.0026(11) 0.0080(11)
C23 0.0278(15) 0.0340(16) 0.0420(17) 0.0014(13) -0.0038(13) 0.0111(12)
C24 0.0332(16) 0.055(2) 0.0404(18) -0.0091(15) 0.0113(14) 0.0058(15)
C25 0.0258(13) 0.0241(13) 0.0361(15) 0.0008(11) 0.0111(12) 0.0017(11)
C26 0.0322(16) 0.0326(16) 0.0505(19) 0.0035(14) 0.0200(14) 0.0038(12)
C27 0.0308(16) 0.0395(18) 0.0494(19) -0.0135(15) 0.0041(14) 0.0021(13)
C28 0.0191(11) 0.0186(11) 0.0193(11) 0.0013(9) 0.0061(9) 0.0033(9)
N3 0.0230(11) 0.0195(10) 0.0222(10) -0.0006(8) 0.0036(8) 0.0025(8)
C29 0.0353(15) 0.0177(12) 0.0315(14) -0.0022(10) 0.0063(12) 0.0020(11)
C30 0.0336(15) 0.0172(12) 0.0319(14) 0.0011(10) 0.0076(11) 0.0062(11)
N4 0.0221(10) 0.0172(10) 0.0218(10) 0.0026(8) 0.0059(8) 0.0052(8)
C31 0.0284(14) 0.0238(13) 0.0219(12) -0.0023(10) -0.0018(10) 0.0030(11)
C32 0.0354(15) 0.0280(14) 0.0220(13) -0.0028(11) 0.0002(11) 0.0011(12)
C33 0.052(2) 0.0411(18) 0.0231(14) 0.0038(13) -0.0017(13) 0.0026(15)
C34 0.052(2) 0.051(2) 0.0339(17) 0.0053(15) -0.0132(15) 0.0120(17)
C35 0.0319(16) 0.0487(19) 0.0413(18) -0.0025(15) -0.0090(14) 0.0092(14)
C36 0.0289(14) 0.0305(14) 0.0308(14) -0.0041(11) -0.0011(11) 0.0038(12)
C37 0.0339(15) 0.0366(16) 0.0223(13) -0.0006(11) 0.0064(11) -0.0043(12)
C38 0.058(2) 0.0390(18) 0.053(2) 0.0054(16) 0.0330(18) 0.0028(16)
C39 0.0413(19) 0.0404(19) 0.072(3) 0.0024(18) 0.0196(18) 0.0044(15)
C40 0.0256(14) 0.0417(17) 0.0426(17) 0.0001(14) 0.0065(13) 0.0030(13)
C41 0.0304(17) 0.065(2) 0.059(2) -0.0015(19) 0.0096(16) 0.0122(17)
C42 0.046(2) 0.041(2) 0.075(3) -0.0005(19) 0.016(2) -0.0053(16)
C43 0.0218(12) 0.0179(11) 0.0224(12) 0.0034(9) 0.0023(10) 0.0066(9)
C44 0.0248(13) 0.0224(12) 0.0302(14) 0.0096(10) 0.0081(11) 0.0080(10)
C45 0.0222(13) 0.0326(15) 0.0413(16) 0.0128(12) 0.0043(12) 0.0059(11)
C46 0.0310(15) 0.0341(15) 0.0341(15) 0.0066(12) -0.0049(12) 0.0050(12)
C47 0.0374(16) 0.0316(14) 0.0232(13) 0.0055(11) 0.0034(11) 0.0108(12)
C48 0.0277(13) 0.0198(12) 0.0258(13) 0.0068(10) 0.0072(10) 0.0099(10)
C49 0.0309(15) 0.0351(15) 0.0334(15) 0.0124(12) 0.0147(12) 0.0128(12)
C50 0.0384(17) 0.0455(19) 0.054(2) 0.0211(16) 0.0266(16) 0.0146(15)
C51 0.059(2) 0.0394(18) 0.048(2) 0.0088(15) 0.0309(17) 0.0187(16)
C52 0.0315(14) 0.0262(13) 0.0277(13) 0.0084(11) 0.0122(11) 0.0109(11)
C53 0.0475(18) 0.0334(15) 0.0327(15) 0.0096(12) 0.0201(13) 0.0170(14)
C54 0.0423(17) 0.0262(14) 0.0458(18) 0.0095(13) 0.0237(14) 0.0094(13)
B101 0.0180(12) 0.0226(13) 0.0178(12) 0.0026(10) 0.0042(10) 0.0054(10)
C101 0.0205(12) 0.0208(12) 0.0194(11) 0.0000(9) 0.0030(9) 0.0053(9)
C102 0.0225(12) 0.0266(13) 0.0226(12) 0.0038(10) 0.0059(10) 0.0073(10)
C103 0.0301(14) 0.0261(13) 0.0233(12) 0.0044(10) 0.0060(10) 0.0100(11)
C104 0.0277(14) 0.0318(14) 0.0302(14) 0.0042(11) 0.0058(11) 0.0163(11)
C105 0.0235(13) 0.0313(14) 0.0254(13) 0.0024(11) 0.0064(10) 0.0098(11)
C106 0.0223(12) 0.0250(12) 0.0206(12) 0.0029(10) 0.0046(10) 0.0065(10)
C107 0.0352(15) 0.0359(16) 0.0324(15) 0.0117(12) 0.0083(12) 0.0164(13)
C108 0.0298(15) 0.0512(19) 0.0367(16) 0.0110(14) 0.0127(13) 0.0209(14)
C109 0.0195(11) 0.0193(11) 0.0186(11) -0.0003(9) 0.0045(9) 0.0059(9)
C110 0.0216(12) 0.0214(12) 0.0184(11) 0.0007(9) 0.0024(9) 0.0044(10)
C111 0.0224(12) 0.0204(12) 0.0223(12) 0.0004(9) 0.0028(10) 0.0033(10)
C112 0.0258(13) 0.0221(12) 0.0225(12) 0.0038(10) 0.0043(10) 0.0054(10)
C113 0.0214(12) 0.0242(12) 0.0231(12) 0.0022(10) 0.0001(10) 0.0068(10)
C114 0.0178(11) 0.0226(12) 0.0235(12) 0.0018(10) 0.0028(9) 0.0045(9)
C115 0.0246(14) 0.0275(14) 0.0260(13) 0.0046(11) 0.0004(11) -0.0037(11)
C116 0.0280(14) 0.0364(16) 0.0305(15) 0.0107(12) -0.0032(12) 0.0047(12)
C117 0.0183(11) 0.0212(12) 0.0210(11) 0.0045(9) 0.0031(9) 0.0065(9)
C118 0.0225(12) 0.0216(12) 0.0243(12) 0.0034(10) 0.0073(10) 0.0053(10)
C119 0.0308(14) 0.0213(12) 0.0255(13) 0.0019(10) 0.0051(11) 0.0064(11)
C120 0.0264(13) 0.0203(12) 0.0317(14) 0.0038(10) 0.0032(11) 0.0020(10)
C121 0.0228(13) 0.0243(13) 0.0277(13) 0.0075(10) 0.0057(10) 0.0038(10)
C122 0.0213(12) 0.0246(12) 0.0215(12) 0.0036(10) 0.0050(10) 0.0057(10)
C123 0.0410(17) 0.0249(14) 0.0336(15) -0.0034(11) 0.0087(13) 0.0066(12)
C124 0.0262(14) 0.0297(14) 0.0395(16) 0.0063(12) 0.0102(12) 0.0009(11)
C125 0.0226(12) 0.0212(12) 0.0211(12) 0.0027(9) 0.0064(10) 0.0041(10)
C126 0.0260(13) 0.0255(13) 0.0236(12) 0.0001(10) 0.0050(10) 0.0077(10)
C127 0.0305(15) 0.0287(14) 0.0337(15) 0.0005(11) 0.0106(12) 0.0099(11)
C128 0.0390(16) 0.0349(15) 0.0295(14) -0.0056(12) 0.0141(12) 0.0086(13)
C129 0.0343(15) 0.0363(15) 0.0239(13) -0.0033(11) 0.0073(12) 0.0043(12)
C130 0.0246(13) 0.0312(14) 0.0229(13) 0.0014(11) 0.0050(10) 0.0066(11)
C131 0.0404(18) 0.050(2) 0.0447(19) -0.0052(15) 0.0119(15) 0.0239(16)
C132 0.047(2) 0.060(2) 0.0285(16) -0.0092(15) 0.0050(14) 0.0072(17)
F1A 0.0711(15) 0.0786(16) 0.0661(15) 0.0488(13) 0.0451(13) 0.0487(14)
F1B 0.0680(16) 0.0822(18) 0.0517(14) 0.0376(13) -0.0153(12) -0.0006(14)
F1C 0.0960(19) 0.0353(11) 0.0630(14) 0.0169(10) 0.0318(13) 0.0246(12)
F2A 0.0740(18) 0.184(4) 0.111(2) 0.110(3) 0.0742(18) 0.088(2)
F2B 0.0740(19) 0.083(2) 0.125(3) -0.0423(19) 0.0650(19) 0.0040(15)
F2C 0.0279(11) 0.107(2) 0.0669(15) -0.0019(14) 0.0157(10) 0.0097(12)
F3A 0.0542(19) 0.104(3) 0.0330(13) 0.0157(15) -0.0146(13) -0.053(2)
F3B 0.0416(18) 0.050(2) 0.250(7) 0.081(3) -0.044(3) -0.0223(15)
F3C 0.043(2) 0.134(4) 0.129(4) -0.088(4) 0.053(3) -0.039(2)
F3F 0.043(2) 0.134(4) 0.129(4) -0.088(4) 0.053(3) -0.039(2)
F3D 0.0542(19) 0.104(3) 0.0330(13) 0.0157(15) -0.0146(13) -0.053(2)
F3E 0.0416(18) 0.050(2) 0.250(7) 0.081(3) -0.044(3) -0.0223(15)
F4A 0.0248(9) 0.0803(16) 0.0506(12) 0.0201(11) -0.0033(8) 0.0148(10)
F4B 0.0617(14) 0.0780(16) 0.0332(11) -0.0144(10) -0.0199(10) 0.0238(12)
F4C 0.0486(12) 0.0619(14) 0.0601(14) 0.0401(12) -0.0179(10) -0.0034(11)
F5A 0.0883(17) 0.0556(13) 0.0284(10) 0.0036(9) 0.0175(10) 0.0333(12)
F5B 0.106(2) 0.0673(17) 0.0761(18) -0.0480(15) 0.0507(17) -0.0432(16)
F5C 0.0867(19) 0.098(2) 0.0466(13) -0.0144(13) 0.0057(12) 0.0679(17)
F6A 0.0533(13) 0.0450(12) 0.122(2) 0.0186(13) 0.0605(15) 0.0166(10)
F6B 0.0504(12) 0.0664(14) 0.0535(12) 0.0302(11) 0.0288(10) 0.0185(11)
F6C 0.0460(13) 0.119(2) 0.0518(14) -0.0160(14) 0.0176(11) -0.0457(15)
F7A 0.0679(18) 0.175(4) 0.0757(19) -0.043(2) -0.0173(15) 0.086(2)
F7B 0.088(2) 0.078(2) 0.185(4) -0.053(2) -0.027(2) 0.0612(19)
F7C 0.065(2) 0.220(5) 0.192(4) 0.122(4) 0.081(3) 0.084(3)
F8A 0.0691(17) 0.160(3) 0.0309(11) -0.0323(15) 0.0063(11) 0.0319(19)
F8B 0.0667(17) 0.0822(19) 0.0499(14) -0.0155(13) -0.0077(12) -0.0173(14)
F8C 0.091(2) 0.094(2) 0.0387(12) -0.0023(13) -0.0201(13) 0.0337(17)
B201 0.0242(14) 0.0242(14) 0.0289(15) 0.0060(12) 0.0087(12) 0.0058(12)
C201 0.0248(13) 0.0258(13) 0.0231(12) 0.0049(10) 0.0066(10) 0.0050(10)
C202 0.0283(14) 0.0243(13) 0.0292(13) 0.0006(10) 0.0094(11) 0.0064(11)
C203 0.0268(14) 0.0291(14) 0.0299(14) -0.0022(11) 0.0075(11) 0.0015(11)
C204 0.0246(13) 0.0332(15) 0.0297(14) -0.0020(11) 0.0055(11) 0.0065(11)
C205 0.0309(14) 0.0294(14) 0.0239(13) 0.0000(11) 0.0027(11) 0.0112(11)
C206 0.0278(13) 0.0232(13) 0.0257(13) 0.0014(10) 0.0032(10) 0.0046(10)
C207 0.0328(16) 0.0319(16) 0.0500(19) -0.0043(14) 0.0126(14) -0.0015(13)
C208 0.0348(16) 0.0305(16) 0.0447(18) -0.0033(13) 0.0043(14) 0.0130(13)
C209 0.0272(13) 0.0260(13) 0.0262(13) 0.0034(10) 0.0058(11) 0.0065(11)
C210 0.0295(14) 0.0271(13) 0.0283(13) 0.0067(11) 0.0089(11) 0.0067(11)
C211 0.0303(14) 0.0304(14) 0.0270(13) 0.0032(11) 0.0060(11) 0.0100(12)
C212 0.0369(16) 0.0312(15) 0.0292(14) 0.0076(11) 0.0045(12) 0.0130(12)
C213 0.0371(16) 0.0335(15) 0.0292(14) 0.0103(12) 0.0080(12) 0.0084(13)
C214 0.0294(14) 0.0340(15) 0.0288(14) 0.0069(12) 0.0092(11) 0.0092(12)
C215 0.0441(18) 0.0430(18) 0.0395(17) 0.0098(14) 0.0158(14) 0.0216(15)
C216 0.051(2) 0.056(2) 0.052(2) 0.0297(18) 0.0230(17) 0.0234(18)
C217 0.0236(13) 0.0286(14) 0.0302(14) 0.0064(11) 0.0078(11) 0.0095(11)
C218 0.0389(16) 0.0265(14) 0.0293(14) 0.0044(11) 0.0129(12) 0.0112(12)
C219 0.0531(19) 0.0261(15) 0.0345(16) 0.0078(12) 0.0183(14) 0.0122(13)
C220 0.0517(19) 0.0345(16) 0.0282(15) 0.0080(12) 0.0152(13) 0.0120(14)
C221 0.0390(16) 0.0318(15) 0.0304(15) 0.0026(12) 0.0084(12) 0.0077(13)
C222 0.0324(15) 0.0259(14) 0.0325(15) 0.0049(11) 0.0065(12) 0.0045(11)
C223 0.113(4) 0.0270(17) 0.042(2) 0.0087(15) 0.041(2) 0.014(2)
C224 0.070(3) 0.042(2) 0.0357(18) -0.0051(15) 0.0085(18) -0.0023(18)
C225 0.0250(13) 0.0241(13) 0.0301(14) 0.0085(11) 0.0061(11) 0.0059(10)
C226 0.0238(13) 0.0268(13) 0.0297(14) 0.0073(11) 0.0052(11) 0.0042(11)
C227 0.0300(14) 0.0305(14) 0.0289(14) 0.0061(11) 0.0012(11) 0.0075(12)
C228 0.0309(15) 0.0321(15) 0.0336(15) 0.0051(12) -0.0031(12) -0.0003(12)
C229 0.0238(14) 0.0414(17) 0.0403(17) 0.0153(14) 0.0018(12) 0.0003(12)
C230 0.0250(14) 0.0377(16) 0.0337(15) 0.0093(12) 0.0082(11) 0.0061(12)
C231 0.0406(18) 0.0458(19) 0.0334(16) -0.0008(14) 0.0032(13) 0.0093(15)
C232 0.0263(17) 0.074(3) 0.053(2) 0.017(2) 0.0012(15) -0.0066(17)
F9A 0.0278(12) 0.0566(17) 0.321(6) -0.078(3) 0.040(2) -0.0086(11)
F9B 0.149(3) 0.0491(16) 0.084(2) 0.0150(15) -0.005(2) -0.0409(19)
F9C 0.0673(16) 0.0550(14) 0.091(2) -0.0399(14) 0.0259(14) -0.0124(12)
F10A 0.037(2) 0.076(3) 0.220(8) -0.073(4) -0.016(3) 0.031(2)
F10B 0.234(6) 0.070(2) 0.201(8) 0.100(4) 0.179(7) 0.110(3)
F10C 0.177(5) 0.097(3) 0.053(2) -0.028(2) -0.007(3) 0.100(4)
F10E 0.234(6) 0.070(2) 0.201(8) 0.100(4) 0.179(7) 0.110(3)
F10D 0.037(2) 0.076(3) 0.220(8) -0.073(4) -0.016(3) 0.031(2)
F10F 0.177(5) 0.097(3) 0.053(2) -0.028(2) -0.007(3) 0.100(4)
F11A 0.0629(15) 0.0621(15) 0.126(2) 0.0517(16) 0.0660(16) 0.0390(13)
F11B 0.083(2) 0.147(3) 0.0554(16) -0.0355(18) 0.0211(14) 0.042(2)
F11C 0.0582(14) 0.0658(15) 0.0715(15) 0.0299(12) 0.0300(12) 0.0430(12)
F12A 0.132(3) 0.111(3) 0.0465(15) 0.0330(16) 0.0431(17) 0.024(2)
F12B 0.120(3) 0.103(2) 0.150(3) 0.103(2) 0.094(3) 0.077(2)
F12C 0.0614(17) 0.090(2) 0.102(2) 0.0586(18) 0.0277(15) -0.0004(15)
F13A 0.095(3) 0.0369(17) 0.133(4) 0.031(2) 0.042(3) 0.038(2)
F13B 0.155(5) 0.0480(16) 0.031(2) 0.007(2) 0.043(3) -0.024(2)
F13C 0.102(3) 0.0325(15) 0.062(2) 0.0053(13) -0.002(2) -0.0242(17)
F13D 0.095(3) 0.0369(17) 0.133(4) 0.031(2) 0.042(3) 0.038(2)
F13E 0.155(5) 0.0480(16) 0.031(2) 0.007(2) 0.043(3) -0.024(2)
F13F 0.102(3) 0.0325(15) 0.062(2) 0.0053(13) -0.002(2) -0.0242(17)
F14A 0.299(7) 0.0378(15) 0.0642(19) -0.0086(13) 0.052(3) 0.014(2)
F14B 0.211(4) 0.0614(18) 0.0560(17) -0.0178(14) 0.065(2) -0.016(2)
F14C 0.089(3) 0.316(8) 0.214(6) -0.218(6) -0.052(3) 0.053(4)
F15A 0.0430(12) 0.0734(16) 0.0526(13) -0.0160(11) 0.0096(10) 0.0188(11)
F15B 0.0697(17) 0.085(2) 0.0710(17) -0.0459(15) 0.0189(14) -0.0134(15)
F15C 0.115(2) 0.119(2) 0.0511(14) 0.0460(16) 0.0449(16) 0.072(2)
F16A 0.0537(17) 0.130(3) 0.117(3) -0.034(2) 0.0210(17) -0.0485(19)
F16B 0.0391(14) 0.240(5) 0.139(3) 0.148(4) 0.0037(17) -0.026(2)
F16C 0.0377(14) 0.139(3) 0.105(2) 0.017(2) 0.0240(15) 0.0164(16)
C301 0.066(3) 0.060(3) 0.069(3) -0.016(2) 0.003(2) 0.022(2)
Cl1 0.0844(8) 0.0568(6) 0.0968(9) -0.0042(6) -0.0064(7) 0.0358(6)
Cl2 0.0665(8) 0.1527(17) 0.1157(13) -0.0257(12) 0.0294(8) 0.0346(10)
C401 0.187(18) 0.47(4) 0.144(15) 0.22(2) 0.100(13) 0.26(3)
Cl3 0.140(2) 0.171(3) 0.182(3) -0.028(2) -0.001(2) 0.052(2)

_geom_special_details            
;
 All esds (except the esd in the dihedral angle between two l.s. planes)
 are estimated using the full covariance matrix.  The cell esds are taken
 into account individually in the estimation of esds in distances, angles
 and torsion angles; correlations between esds in cell parameters are only
 used when they are defined by crystal symmetry.  An approximate (isotropic)
 treatment of cell esds is used for estimating esds involving l.s. planes.
;

loop_
_geom_bond_atom_site_label_1
_geom_bond_atom_site_label_2
_geom_bond_distance
_geom_bond_site_symmetry_2
_geom_bond_publ_flag
P1 C1 1.850(2) . ?
P1 Br1 2.2127(7) . ?
P1 P1 2.2324(12) 2_657 ?
P2 C28 1.843(3) . ?
P2 Br2 2.2188(7) . ?
P2 P2 2.2399(12) 2_666 ?
C1 N1 1.353(3) . ?
C1 N2 1.356(3) . ?
N1 C3 1.369(3) . ?
N1 C4 1.459(3) . ?
C2 C3 1.354(4) . ?
C2 N2 1.374(3) . ?
C2 H2 0.9500 . ?
C3 H3 0.9500 . ?
N2 C16 1.461(3) . ?
C4 C9 1.395(4) . ?
C4 C5 1.403(4) . ?
C5 C6 1.393(4) . ?
C5 C10 1.518(4) . ?
C6 C7 1.380(5) . ?
C6 H6 0.9500 . ?
C7 C8 1.384(5) . ?
C7 H7 0.9500 . ?
C8 C9 1.394(4) . ?
C8 H8 0.9500 . ?
C9 C13 1.521(4) . ?
C10 C11 1.524(4) . ?
C10 C12 1.530(4) . ?
C10 H10 1.0000 . ?
C11 H11A 0.9800 . ?
C11 H11B 0.9800 . ?
C11 H11C 0.9800 . ?
C12 H12A 0.9800 . ?
C12 H12B 0.9800 . ?
C12 H12C 0.9800 . ?
C13 C14 1.526(4) . ?
C13 C15 1.535(4) . ?
C13 H13 1.0000 . ?
C14 H14A 0.9800 . ?
C14 H14B 0.9800 . ?
C14 H14C 0.9800 . ?
C15 H15A 0.9800 . ?
C15 H15B 0.9800 . ?
C15 H15C 0.9800 . ?
C16 C21 1.398(4) . ?
C16 C17 1.406(4) . ?
C17 C18 1.394(4) . ?
C17 C22 1.518(4) . ?
C18 C19 1.378(5) . ?
C18 H18 0.9500 . ?
C19 C20 1.382(5) . ?
C19 H19 0.9500 . ?
C20 C21 1.397(4) . ?
C20 H20 0.9500 . ?
C21 C25 1.521(4) . ?
C22 C24 1.529(4) . ?
C22 C23 1.531(4) . ?
C22 H22 1.0000 . ?
C23 H23A 0.9800 . ?
C23 H23B 0.9800 . ?
C23 H23C 0.9800 . ?
C24 H24A 0.9800 . ?
C24 H24B 0.9800 . ?
C24 H24C 0.9800 . ?
C25 C26 1.529(4) . ?
C25 C27 1.538(4) . ?
C25 H25 1.0000 . ?
C26 H26A 0.9800 . ?
C26 H26B 0.9800 . ?
C26 H26C 0.9800 . ?
C27 H27A 0.9800 . ?
C27 H27B 0.9800 . ?
C27 H27C 0.9800 . ?
C28 N4 1.354(3) . ?
C28 N3 1.356(3) . ?
N3 C29 1.370(4) . ?
N3 C31 1.459(3) . ?
C29 C30 1.351(4) . ?
C29 H29 0.9500 . ?
C30 N4 1.373(3) . ?
C30 H30 0.9500 . ?
N4 C43 1.460(3) . ?
C31 C36 1.398(4) . ?
C31 C32 1.407(4) . ?
C32 C33 1.395(4) . ?
C32 C37 1.523(4) . ?
C33 C34 1.385(6) . ?
C33 H33 0.9500 . ?
C34 C35 1.376(6) . ?
C34 H34 0.9500 . ?
C35 C36 1.399(5) . ?
C35 H35 0.9500 . ?
C36 C40 1.512(5) . ?
C37 C39 1.519(5) . ?
C37 C38 1.523(4) . ?
C37 H37 1.0000 . ?
C38 H38A 0.9800 . ?
C38 H38B 0.9800 . ?
C38 H38C 0.9800 . ?
C39 H39A 0.9800 . ?
C39 H39B 0.9800 . ?
C39 H39C 0.9800 . ?
C40 C41 1.529(5) . ?
C40 C42 1.545(5) . ?
C40 H40 1.0000 . ?
C41 H41A 0.9800 . ?
C41 H41B 0.9800 . ?
C41 H41C 0.9800 . ?
C42 H42A 0.9800 . ?
C42 H42B 0.9800 . ?
C42 H42C 0.9800 . ?
C43 C48 1.399(4) . ?
C43 C44 1.402(4) . ?
C44 C45 1.390(4) . ?
C44 C49 1.520(4) . ?
C45 C46 1.383(5) . ?
C45 H45 0.9500 . ?
C46 C47 1.383(5) . ?
C46 H46 0.9500 . ?
C47 C48 1.394(4) . ?
C47 H47 0.9500 . ?
C48 C52 1.517(4) . ?
C49 C50 1.533(4) . ?
C49 C51 1.537(4) . ?
C49 H49 1.0000 . ?
C50 H50A 0.9800 . ?
C50 H50B 0.9800 . ?
C50 H50C 0.9800 . ?
C51 H51A 0.9800 . ?
C51 H51B 0.9800 . ?
C51 H51C 0.9800 . ?
C52 C53 1.525(4) . ?
C52 C54 1.542(4) . ?
C52 H52 1.0000 . ?
C53 H53A 0.9800 . ?
C53 H53B 0.9800 . ?
C53 H53C 0.9800 . ?
C54 H54A 0.9800 . ?
C54 H54B 0.9800 . ?
C54 H54C 0.9800 . ?
B101 C125 1.637(4) . ?
B101 C117 1.637(4) . ?
B101 C109 1.639(4) . ?
B101 C101 1.644(4) . ?
C101 C106 1.395(4) . ?
C101 C102 1.407(4) . ?
C102 C103 1.387(4) . ?
C102 H102 0.9500 . ?
C103 C104 1.389(4) . ?
C103 C107 1.497(4) . ?
C104 C105 1.381(4) . ?
C104 H104 0.9500 . ?
C105 C106 1.392(4) . ?
C105 C108 1.503(4) . ?
C106 H106 0.9500 . ?
C107 F1A 1.311(4) . ?
C107 F1B 1.319(4) . ?
C107 F1C 1.351(4) . ?
C108 F2B 1.302(4) . ?
C108 F2A 1.318(4) . ?
C108 F2C 1.329(4) . ?
C109 C114 1.403(3) . ?
C109 C110 1.404(4) . ?
C110 C111 1.388(4) . ?
C110 H110 0.9500 . ?
C111 C112 1.391(4) . ?
C111 C115 1.489(4) . ?
C112 C113 1.383(4) . ?
C112 H112 0.9500 . ?
C113 C114 1.392(4) . ?
C113 C116 1.497(4) . ?
C114 H114 0.9500 . ?
C115 F3E 1.25(2) . ?
C115 F3F 1.25(2) . ?
C115 F3B 1.268(4) . ?
C115 F3C 1.309(5) . ?
C115 F3A 1.310(4) . ?
C115 F3D 1.326(18) . ?
C116 F4C 1.326(4) . ?
C116 F4A 1.331(4) . ?
C116 F4B 1.342(4) . ?
C117 C122 1.397(4) . ?
C117 C118 1.402(4) . ?
C118 C119 1.389(4) . ?
C118 H118 0.9500 . ?
C119 C120 1.389(4) . ?
C119 C123 1.496(4) . ?
C120 C121 1.385(4) . ?
C120 H120 0.9500 . ?
C121 C122 1.394(4) . ?
C121 C124 1.499(4) . ?
C122 H122 0.9500 . ?
C123 F5C 1.321(4) . ?
C123 F5B 1.324(4) . ?
C123 F5A 1.327(4) . ?
C124 F6C 1.316(4) . ?
C124 F6A 1.330(4) . ?
C124 F6B 1.333(4) . ?
C125 C130 1.397(4) . ?
C125 C126 1.403(4) . ?
C126 C127 1.386(4) . ?
C126 H126 0.9500 . ?
C127 C128 1.392(4) . ?
C127 C131 1.497(4) . ?
C128 C129 1.375(5) . ?
C128 H128 0.9500 . ?
C129 C130 1.399(4) . ?
C129 C132 1.507(4) . ?
C130 H130 0.9500 . ?
C131 F7A 1.291(5) . ?
C131 F7B 1.293(5) . ?
C131 F7C 1.298(5) . ?
C132 F8B 1.322(5) . ?
C132 F8C 1.327(5) . ?
C132 F8A 1.328(4) . ?
B201 C201 1.639(4) . ?
B201 C209 1.641(4) . ?
B201 C225 1.641(4) . ?
B201 C217 1.648(4) . ?
C201 C202 1.394(4) . ?
C201 C206 1.403(4) . ?
C202 C203 1.395(4) . ?
C202 H202 0.9500 . ?
C203 C204 1.387(4) . ?
C203 C207 1.495(4) . ?
C204 C205 1.387(4) . ?
C204 H204 0.9500 . ?
C205 C206 1.388(4) . ?
C205 C208 1.493(4) . ?
C206 H206 0.9500 . ?
C207 F9A 1.269(4) . ?
C207 F9C 1.322(4) . ?
C207 F9B 1.336(5) . ?
C208 F10E 1.19(2) . ?
C208 F10F 1.219(19) . ?
C208 F10A 1.297(5) . ?
C208 F10B 1.302(6) . ?
C208 F10C 1.324(5) . ?
C208 F10D 1.38(2) . ?
C209 C214 1.396(4) . ?
C209 C210 1.403(4) . ?
C210 C211 1.387(4) . ?
C210 H210 0.9500 . ?
C211 C212 1.386(4) . ?
C211 C215 1.500(4) . ?
C212 C213 1.381(4) . ?
C212 H212 0.9500 . ?
C213 C214 1.393(4) . ?
C213 C216 1.492(4) . ?
C214 H214 0.9500 . ?
C215 F11A 1.320(4) . ?
C215 F11B 1.320(4) . ?
C215 F11C 1.321(4) . ?
C216 F12C 1.315(5) . ?
C216 F12B 1.315(5) . ?
C216 F12A 1.337(5) . ?
C217 C218 1.394(4) . ?
C217 C222 1.399(4) . ?
C218 C219 1.396(4) . ?
C218 H218 0.9500 . ?
C219 C220 1.376(5) . ?
C219 C223 1.501(5) . ?
C220 C221 1.391(4) . ?
C220 H220 0.9500 . ?
C221 C222 1.390(4) . ?
C221 C224 1.496(5) . ?
C222 H222 0.9500 . ?
C223 F13E 1.06(2) . ?
C223 F13F 1.154(15) . ?
C223 F13A 1.316(6) . ?
C223 F13B 1.324(5) . ?
C223 F13C 1.405(6) . ?
C223 F13D 1.635(14) . ?
C224 F14C 1.251(6) . ?
C224 F14B 1.293(5) . ?
C224 F14A 1.311(6) . ?
C225 C226 1.399(4) . ?
C225 C230 1.402(4) . ?
C226 C227 1.393(4) . ?
C226 H226 0.9500 . ?
C227 C228 1.386(4) . ?
C227 C231 1.496(5) . ?
C228 C229 1.378(5) . ?
C228 H228 0.9500 . ?
C229 C230 1.389(5) . ?
C229 C232 1.496(4) . ?
C230 H230 0.9500 . ?
C231 F15B 1.324(4) . ?
C231 F15A 1.330(4) . ?
C231 F15C 1.336(4) . ?
C232 F16B 1.274(5) . ?
C232 F16A 1.302(5) . ?
C232 F16C 1.364(6) . ?
C301 Cl1 1.741(6) . ?
C301 Cl2 1.751(5) . ?
C301 H30A 0.9900 . ?
C301 H30B 0.9900 . ?
C401 Cl3 1.47(3) 2_667 ?
C401 Cl3 1.76(4) . ?
C401 H40A 0.9900 . ?
C401 H40B 0.9900 . ?
Cl3 C401 1.47(3) 2_667 ?

loop_
_geom_angle_atom_site_label_1
_geom_angle_atom_site_label_2
_geom_angle_atom_site_label_3
_geom_angle
_geom_angle_site_symmetry_1
_geom_angle_site_symmetry_3
_geom_angle_publ_flag
C1 P1 Br1 101.88(8) . . ?
C1 P1 P1 98.15(8) . 2_657 ?
Br1 P1 P1 94.46(4) . 2_657 ?
C28 P2 Br2 102.30(8) . . ?
C28 P2 P2 98.17(8) . 2_666 ?
Br2 P2 P2 95.04(4) . 2_666 ?
N1 C1 N2 106.7(2) . . ?
N1 C1 P1 115.99(18) . . ?
N2 C1 P1 137.34(19) . . ?
C1 N1 C3 109.6(2) . . ?
C1 N1 C4 124.3(2) . . ?
C3 N1 C4 125.6(2) . . ?
C3 C2 N2 107.6(2) . . ?
C3 C2 H2 126.2 . . ?
N2 C2 H2 126.2 . . ?
C2 C3 N1 107.2(2) . . ?
C2 C3 H3 126.4 . . ?
N1 C3 H3 126.4 . . ?
C1 N2 C2 109.0(2) . . ?
C1 N2 C16 128.2(2) . . ?
C2 N2 C16 122.4(2) . . ?
C9 C4 C5 124.7(2) . . ?
C9 C4 N1 118.4(2) . . ?
C5 C4 N1 116.8(2) . . ?
C6 C5 C4 116.0(3) . . ?
C6 C5 C10 121.3(2) . . ?
C4 C5 C10 122.6(2) . . ?
C7 C6 C5 121.1(3) . . ?
C7 C6 H6 119.5 . . ?
C5 C6 H6 119.5 . . ?
C6 C7 C8 121.0(3) . . ?
C6 C7 H7 119.5 . . ?
C8 C7 H7 119.5 . . ?
C7 C8 C9 120.9(3) . . ?
C7 C8 H8 119.5 . . ?
C9 C8 H8 119.5 . . ?
C8 C9 C4 116.2(3) . . ?
C8 C9 C13 121.3(3) . . ?
C4 C9 C13 122.4(2) . . ?
C5 C10 C11 114.1(3) . . ?
C5 C10 C12 109.6(2) . . ?
C11 C10 C12 110.0(3) . . ?
C5 C10 H10 107.6 . . ?
C11 C10 H10 107.6 . . ?
C12 C10 H10 107.6 . . ?
C10 C11 H11A 109.5 . . ?
C10 C11 H11B 109.5 . . ?
H11A C11 H11B 109.5 . . ?
C10 C11 H11C 109.5 . . ?
H11A C11 H11C 109.5 . . ?
H11B C11 H11C 109.5 . . ?
C10 C12 H12A 109.5 . . ?
C10 C12 H12B 109.5 . . ?
H12A C12 H12B 109.5 . . ?
C10 C12 H12C 109.5 . . ?
H12A C12 H12C 109.5 . . ?
H12B C12 H12C 109.5 . . ?
C9 C13 C14 112.0(3) . . ?
C9 C13 C15 109.6(2) . . ?
C14 C13 C15 111.0(3) . . ?
C9 C13 H13 108.1 . . ?
C14 C13 H13 108.1 . . ?
C15 C13 H13 108.1 . . ?
C13 C14 H14A 109.5 . . ?
C13 C14 H14B 109.5 . . ?
H14A C14 H14B 109.5 . . ?
C13 C14 H14C 109.5 . . ?
H14A C14 H14C 109.5 . . ?
H14B C14 H14C 109.5 . . ?
C13 C15 H15A 109.5 . . ?
C13 C15 H15B 109.5 . . ?
H15A C15 H15B 109.5 . . ?
C13 C15 H15C 109.5 . . ?
H15A C15 H15C 109.5 . . ?
H15B C15 H15C 109.5 . . ?
C21 C16 C17 124.2(2) . . ?
C21 C16 N2 118.5(2) . . ?
C17 C16 N2 117.1(2) . . ?
C18 C17 C16 116.2(3) . . ?
C18 C17 C22 120.6(3) . . ?
C16 C17 C22 123.1(2) . . ?
C19 C18 C17 121.2(3) . . ?
C19 C18 H18 119.4 . . ?
C17 C18 H18 119.4 . . ?
C18 C19 C20 120.9(3) . . ?
C18 C19 H19 119.6 . . ?
C20 C19 H19 119.6 . . ?
C19 C20 C21 121.1(3) . . ?
C19 C20 H20 119.5 . . ?
C21 C20 H20 119.5 . . ?
C20 C21 C16 116.3(3) . . ?
C20 C21 C25 120.5(3) . . ?
C16 C21 C25 123.1(2) . . ?
C17 C22 C24 110.7(2) . . ?
C17 C22 C23 113.6(2) . . ?
C24 C22 C23 109.1(3) . . ?
C17 C22 H22 107.8 . . ?
C24 C22 H22 107.8 . . ?
C23 C22 H22 107.8 . . ?
C22 C23 H23A 109.5 . . ?
C22 C23 H23B 109.5 . . ?
H23A C23 H23B 109.5 . . ?
C22 C23 H23C 109.5 . . ?
H23A C23 H23C 109.5 . . ?
H23B C23 H23C 109.5 . . ?
C22 C24 H24A 109.5 . . ?
C22 C24 H24B 109.5 . . ?
H24A C24 H24B 109.5 . . ?
C22 C24 H24C 109.5 . . ?
H24A C24 H24C 109.5 . . ?
H24B C24 H24C 109.5 . . ?
C21 C25 C26 113.0(3) . . ?
C21 C25 C27 110.2(2) . . ?
C26 C25 C27 109.2(3) . . ?
C21 C25 H25 108.1 . . ?
C26 C25 H25 108.1 . . ?
C27 C25 H25 108.1 . . ?
C25 C26 H26A 109.5 . . ?
C25 C26 H26B 109.5 . . ?
H26A C26 H26B 109.5 . . ?
C25 C26 H26C 109.5 . . ?
H26A C26 H26C 109.5 . . ?
H26B C26 H26C 109.5 . . ?
C25 C27 H27A 109.5 . . ?
C25 C27 H27B 109.5 . . ?
H27A C27 H27B 109.5 . . ?
C25 C27 H27C 109.5 . . ?
H27A C27 H27C 109.5 . . ?
H27B C27 H27C 109.5 . . ?
N4 C28 N3 106.7(2) . . ?
N4 C28 P2 136.17(19) . . ?
N3 C28 P2 117.14(18) . . ?
C28 N3 C29 109.4(2) . . ?
C28 N3 C31 124.8(2) . . ?
C29 N3 C31 125.3(2) . . ?
C30 C29 N3 107.2(2) . . ?
C30 C29 H29 126.4 . . ?
N3 C29 H29 126.4 . . ?
C29 C30 N4 107.7(2) . . ?
C29 C30 H30 126.1 . . ?
N4 C30 H30 126.1 . . ?
C28 N4 C30 109.0(2) . . ?
C28 N4 C43 127.1(2) . . ?
C30 N4 C43 123.6(2) . . ?
C36 C31 C32 124.9(3) . . ?
C36 C31 N3 118.2(3) . . ?
C32 C31 N3 117.0(3) . . ?
C33 C32 C31 116.0(3) . . ?
C33 C32 C37 121.4(3) . . ?
C31 C32 C37 122.6(3) . . ?
C34 C33 C32 120.9(3) . . ?
C34 C33 H33 119.6 . . ?
C32 C33 H33 119.6 . . ?
C35 C34 C33 121.1(3) . . ?
C35 C34 H34 119.4 . . ?
C33 C34 H34 119.4 . . ?
C34 C35 C36 121.4(3) . . ?
C34 C35 H35 119.3 . . ?
C36 C35 H35 119.3 . . ?
C31 C36 C35 115.7(3) . . ?
C31 C36 C40 123.4(3) . . ?
C35 C36 C40 120.9(3) . . ?
C39 C37 C38 108.9(3) . . ?
C39 C37 C32 111.4(3) . . ?
C38 C37 C32 114.4(3) . . ?
C39 C37 H37 107.3 . . ?
C38 C37 H37 107.3 . . ?
C32 C37 H37 107.3 . . ?
C37 C38 H38A 109.5 . . ?
C37 C38 H38B 109.5 . . ?
H38A C38 H38B 109.5 . . ?
C37 C38 H38C 109.5 . . ?
H38A C38 H38C 109.5 . . ?
H38B C38 H38C 109.5 . . ?
C37 C39 H39A 109.5 . . ?
C37 C39 H39B 109.5 . . ?
H39A C39 H39B 109.5 . . ?
C37 C39 H39C 109.5 . . ?
H39A C39 H39C 109.5 . . ?
H39B C39 H39C 109.5 . . ?
C36 C40 C41 113.0(3) . . ?
C36 C40 C42 109.6(3) . . ?
C41 C40 C42 110.0(3) . . ?
C36 C40 H40 108.0 . . ?
C41 C40 H40 108.0 . . ?
C42 C40 H40 108.0 . . ?
C40 C41 H41A 109.5 . . ?
C40 C41 H41B 109.5 . . ?
H41A C41 H41B 109.5 . . ?
C40 C41 H41C 109.5 . . ?
H41A C41 H41C 109.5 . . ?
H41B C41 H41C 109.5 . . ?
C40 C42 H42A 109.5 . . ?
C40 C42 H42B 109.5 . . ?
H42A C42 H42B 109.5 . . ?
C40 C42 H42C 109.5 . . ?
H42A C42 H42C 109.5 . . ?
H42B C42 H42C 109.5 . . ?
C48 C43 C44 124.2(2) . . ?
C48 C43 N4 118.3(2) . . ?
C44 C43 N4 117.4(2) . . ?
C45 C44 C43 116.4(3) . . ?
C45 C44 C49 120.9(3) . . ?
C43 C44 C49 122.6(3) . . ?
C46 C45 C44 121.0(3) . . ?
C46 C45 H45 119.5 . . ?
C44 C45 H45 119.5 . . ?
C47 C46 C45 120.9(3) . . ?
C47 C46 H46 119.6 . . ?
C45 C46 H46 119.6 . . ?
C46 C47 C48 120.9(3) . . ?
C46 C47 H47 119.5 . . ?
C48 C47 H47 119.5 . . ?
C47 C48 C43 116.3(3) . . ?
C47 C48 C52 121.5(2) . . ?
C43 C48 C52 122.0(2) . . ?
C44 C49 C50 113.8(3) . . ?
C44 C49 C51 109.9(2) . . ?
C50 C49 C51 108.6(3) . . ?
C44 C49 H49 108.1 . . ?
C50 C49 H49 108.1 . . ?
C51 C49 H49 108.1 . . ?
C49 C50 H50A 109.5 . . ?
C49 C50 H50B 109.5 . . ?
H50A C50 H50B 109.5 . . ?
C49 C50 H50C 109.5 . . ?
H50A C50 H50C 109.5 . . ?
H50B C50 H50C 109.5 . . ?
C49 C51 H51A 109.5 . . ?
C49 C51 H51B 109.5 . . ?
H51A C51 H51B 109.5 . . ?
C49 C51 H51C 109.5 . . ?
H51A C51 H51C 109.5 . . ?
H51B C51 H51C 109.5 . . ?
C48 C52 C53 113.7(3) . . ?
C48 C52 C54 109.2(2) . . ?
C53 C52 C54 109.5(2) . . ?
C48 C52 H52 108.1 . . ?
C53 C52 H52 108.1 . . ?
C54 C52 H52 108.1 . . ?
C52 C53 H53A 109.5 . . ?
C52 C53 H53B 109.5 . . ?
H53A C53 H53B 109.5 . . ?
C52 C53 H53C 109.5 . . ?
H53A C53 H53C 109.5 . . ?
H53B C53 H53C 109.5 . . ?
C52 C54 H54A 109.5 . . ?
C52 C54 H54B 109.5 . . ?
H54A C54 H54B 109.5 . . ?
C52 C54 H54C 109.5 . . ?
H54A C54 H54C 109.5 . . ?
H54B C54 H54C 109.5 . . ?
C125 B101 C117 111.6(2) . . ?
C125 B101 C109 105.2(2) . . ?
C117 B101 C109 111.3(2) . . ?
C125 B101 C101 113.0(2) . . ?
C117 B101 C101 103.3(2) . . ?
C109 B101 C101 112.6(2) . . ?
C106 C101 C102 115.8(2) . . ?
C106 C101 B101 124.2(2) . . ?
C102 C101 B101 119.5(2) . . ?
C103 C102 C101 122.0(2) . . ?
C103 C102 H102 119.0 . . ?
C101 C102 H102 119.0 . . ?
C102 C103 C104 120.8(3) . . ?
C102 C103 C107 120.9(3) . . ?
C104 C103 C107 118.2(2) . . ?
C105 C104 C103 118.3(2) . . ?
C105 C104 H104 120.9 . . ?
C103 C104 H104 120.9 . . ?
C104 C105 C106 120.7(3) . . ?
C104 C105 C108 118.6(3) . . ?
C106 C105 C108 120.6(3) . . ?
C105 C106 C101 122.3(2) . . ?
C105 C106 H106 118.8 . . ?
C101 C106 H106 118.8 . . ?
F1A C107 F1B 110.3(3) . . ?
F1A C107 F1C 103.8(3) . . ?
F1B C107 F1C 102.8(3) . . ?
F1A C107 C103 114.4(2) . . ?
F1B C107 C103 113.0(3) . . ?
F1C C107 C103 111.5(3) . . ?
F2B C108 F2A 108.5(3) . . ?
F2B C108 F2C 104.7(3) . . ?
F2A C108 F2C 104.7(3) . . ?
F2B C108 C105 113.1(3) . . ?
F2A C108 C105 113.2(3) . . ?
F2C C108 C105 112.0(3) . . ?
C114 C109 C110 115.7(2) . . ?
C114 C109 B101 123.3(2) . . ?
C110 C109 B101 120.9(2) . . ?
C111 C110 C109 122.0(2) . . ?
C111 C110 H110 119.0 . . ?
C109 C110 H110 119.0 . . ?
C110 C111 C112 121.3(2) . . ?
C110 C111 C115 120.0(2) . . ?
C112 C111 C115 118.7(2) . . ?
C113 C112 C111 117.6(2) . . ?
C113 C112 H112 121.2 . . ?
C111 C112 H112 121.2 . . ?
C112 C113 C114 121.3(2) . . ?
C112 C113 C116 119.4(2) . . ?
C114 C113 C116 119.3(2) . . ?
C113 C114 C109 122.1(2) . . ?
C113 C114 H114 118.9 . . ?
C109 C114 H114 118.9 . . ?
F3E C115 F3F 112.1(10) . . ?
F3B C115 F3C 104.1(5) . . ?
F3B C115 F3A 105.3(4) . . ?
F3C C115 F3A 103.3(4) . . ?
F3E C115 F3D 106.4(8) . . ?
F3F C115 F3D 99.8(11) . . ?
F3E C115 C111 112.2(7) . . ?
F3F C115 C111 113.8(7) . . ?
F3B C115 C111 115.5(3) . . ?
F3C C115 C111 113.1(3) . . ?
F3A C115 C111 114.3(3) . . ?
F3D C115 C111 111.6(5) . . ?
F4C C116 F4A 106.8(3) . . ?
F4C C116 F4B 106.3(3) . . ?
F4A C116 F4B 105.0(3) . . ?
F4C C116 C113 113.3(3) . . ?
F4A C116 C113 113.0(3) . . ?
F4B C116 C113 111.8(3) . . ?
C122 C117 C118 115.8(2) . . ?
C122 C117 B101 124.4(2) . . ?
C118 C117 B101 119.6(2) . . ?
C119 C118 C117 122.5(2) . . ?
C119 C118 H118 118.7 . . ?
C117 C118 H118 118.7 . . ?
C118 C119 C120 120.7(3) . . ?
C118 C119 C123 118.6(3) . . ?
C120 C119 C123 120.7(3) . . ?
C121 C120 C119 117.9(3) . . ?
C121 C120 H120 121.1 . . ?
C119 C120 H120 121.1 . . ?
C120 C121 C122 121.2(3) . . ?
C120 C121 C124 120.3(3) . . ?
C122 C121 C124 118.5(3) . . ?
C121 C122 C117 121.9(2) . . ?
C121 C122 H122 119.0 . . ?
C117 C122 H122 119.0 . . ?
F5C C123 F5B 108.0(3) . . ?
F5C C123 F5A 104.5(3) . . ?
F5B C123 F5A 105.4(3) . . ?
F5C C123 C119 112.9(3) . . ?
F5B C123 C119 113.3(3) . . ?
F5A C123 C119 112.1(2) . . ?
F6C C124 F6A 107.6(3) . . ?
F6C C124 F6B 106.6(3) . . ?
F6A C124 F6B 103.5(3) . . ?
F6C C124 C121 113.2(3) . . ?
F6A C124 C121 112.7(2) . . ?
F6B C124 C121 112.6(2) . . ?
C130 C125 C126 116.2(2) . . ?
C130 C125 B101 125.1(2) . . ?
C126 C125 B101 118.6(2) . . ?
C127 C126 C125 122.4(3) . . ?
C127 C126 H126 118.8 . . ?
C125 C126 H126 118.8 . . ?
C126 C127 C128 120.4(3) . . ?
C126 C127 C131 120.3(3) . . ?
C128 C127 C131 119.3(3) . . ?
C129 C128 C127 118.3(3) . . ?
C129 C128 H128 120.8 . . ?
C127 C128 H128 120.8 . . ?
C128 C129 C130 121.3(3) . . ?
C128 C129 C132 119.6(3) . . ?
C130 C129 C132 119.1(3) . . ?
C125 C130 C129 121.3(3) . . ?
C125 C130 H130 119.3 . . ?
C129 C130 H130 119.3 . . ?
F7A C131 F7B 106.0(4) . . ?
F7A C131 F7C 106.1(4) . . ?
F7B C131 F7C 104.2(4) . . ?
F7A C131 C127 114.6(3) . . ?
F7B C131 C127 113.3(3) . . ?
F7C C131 C127 111.8(3) . . ?
F8B C132 F8C 105.0(3) . . ?
F8B C132 F8A 107.5(3) . . ?
F8C C132 F8A 106.5(3) . . ?
F8B C132 C129 111.9(3) . . ?
F8C C132 C129 113.2(3) . . ?
F8A C132 C129 112.3(3) . . ?
C201 B201 C209 113.4(2) . . ?
C201 B201 C225 112.5(2) . . ?
C209 B201 C225 104.1(2) . . ?
C201 B201 C217 104.4(2) . . ?
C209 B201 C217 110.3(2) . . ?
C225 B201 C217 112.3(2) . . ?
C202 C201 C206 115.6(3) . . ?
C202 C201 B201 122.6(2) . . ?
C206 C201 B201 121.5(2) . . ?
C201 C202 C203 122.3(3) . . ?
C201 C202 H202 118.8 . . ?
C203 C202 H202 118.8 . . ?
C204 C203 C202 121.0(3) . . ?
C204 C203 C207 120.2(3) . . ?
C202 C203 C207 118.8(3) . . ?
C205 C204 C203 117.6(3) . . ?
C205 C204 H204 121.2 . . ?
C203 C204 H204 121.2 . . ?
C204 C205 C206 121.1(3) . . ?
C204 C205 C208 119.4(3) . . ?
C206 C205 C208 119.4(3) . . ?
C205 C206 C201 122.4(3) . . ?
C205 C206 H206 118.8 . . ?
C201 C206 H206 118.8 . . ?
F9A C207 F9C 107.3(4) . . ?
F9A C207 F9B 109.4(4) . . ?
F9C C207 F9B 98.9(3) . . ?
F9A C207 C203 115.0(3) . . ?
F9C C207 C203 113.0(3) . . ?
F9B C207 C203 111.9(3) . . ?
F10E C208 F10F 110.1(11) . . ?
F10A C208 F10B 112.1(5) . . ?
F10A C208 F10C 100.9(5) . . ?
F10B C208 F10C 100.3(5) . . ?
F10E C208 F10D 98.5(11) . . ?
F10F C208 F10D 105.2(10) . . ?
F10E C208 C205 116.4(8) . . ?
F10F C208 C205 115.2(6) . . ?
F10A C208 C205 115.1(3) . . ?
F10B C208 C205 114.5(3) . . ?
F10C C208 C205 112.0(3) . . ?
F10D C208 C205 109.4(5) . . ?
C214 C209 C210 115.5(3) . . ?
C214 C209 B201 123.3(3) . . ?
C210 C209 B201 120.9(2) . . ?
C211 C210 C209 122.3(3) . . ?
C211 C210 H210 118.9 . . ?
C209 C210 H210 118.9 . . ?
C212 C211 C210 121.0(3) . . ?
C212 C211 C215 119.7(3) . . ?
C210 C211 C215 119.3(3) . . ?
C213 C212 C211 117.9(3) . . ?
C213 C212 H212 121.0 . . ?
C211 C212 H212 121.0 . . ?
C212 C213 C214 121.0(3) . . ?
C212 C213 C216 119.8(3) . . ?
C214 C213 C216 119.2(3) . . ?
C213 C214 C209 122.3(3) . . ?
C213 C214 H214 118.9 . . ?
C209 C214 H214 118.9 . . ?
F11A C215 F11B 106.3(3) . . ?
F11A C215 F11C 107.0(3) . . ?
F11B C215 F11C 105.6(3) . . ?
F11A C215 C211 112.7(3) . . ?
F11B C215 C211 112.1(3) . . ?
F11C C215 C211 112.7(3) . . ?
F12C C216 F12B 108.0(4) . . ?
F12C C216 F12A 103.1(4) . . ?
F12B C216 F12A 106.1(4) . . ?
F12C C216 C213 112.9(3) . . ?
F12B C216 C213 113.9(3) . . ?
F12A C216 C213 112.1(3) . . ?
C218 C217 C222 115.9(3) . . ?
C218 C217 B201 123.0(3) . . ?
C222 C217 B201 121.0(2) . . ?
C217 C218 C219 121.8(3) . . ?
C217 C218 H218 119.1 . . ?
C219 C218 H218 119.1 . . ?
C220 C219 C218 121.4(3) . . ?
C220 C219 C223 120.7(3) . . ?
C218 C219 C223 117.9(3) . . ?
C219 C220 C221 118.0(3) . . ?
C219 C220 H220 121.0 . . ?
C221 C220 H220 121.0 . . ?
C222 C221 C220 120.5(3) . . ?
C222 C221 C224 120.4(3) . . ?
C220 C221 C224 119.1(3) . . ?
C221 C222 C217 122.4(3) . . ?
C221 C222 H222 118.8 . . ?
C217 C222 H222 118.8 . . ?
F13E C223 F13F 126.3(12) . . ?
F13A C223 F13B 113.7(5) . . ?
F13A C223 F13C 100.8(4) . . ?
F13B C223 F13C 101.3(5) . . ?
F13E C223 C219 115.5(10) . . ?
F13F C223 C219 116.4(6) . . ?
F13A C223 C219 112.9(4) . . ?
F13B C223 C219 115.2(4) . . ?
F13C C223 C219 111.2(3) . . ?
F13E C223 F13D 93.5(12) . . ?
F13F C223 F13D 91.0(9) . . ?
C219 C223 F13D 99.4(5) . . ?
F14C C224 F14B 108.6(5) . . ?
F14C C224 F14A 103.4(5) . . ?
F14B C224 F14A 102.3(4) . . ?
F14C C224 C221 113.3(4) . . ?
F14B C224 C221 114.9(3) . . ?
F14A C224 C221 113.3(3) . . ?
C226 C225 C230 115.3(3) . . ?
C226 C225 B201 123.1(2) . . ?
C230 C225 B201 121.5(3) . . ?
C227 C226 C225 122.5(3) . . ?
C227 C226 H226 118.8 . . ?
C225 C226 H226 118.8 . . ?
C228 C227 C226 120.8(3) . . ?
C228 C227 C231 120.0(3) . . ?
C226 C227 C231 119.2(3) . . ?
C229 C228 C227 117.8(3) . . ?
C229 C228 H228 121.1 . . ?
C227 C228 H228 121.1 . . ?
C228 C229 C230 121.4(3) . . ?
C228 C229 C232 120.0(3) . . ?
C230 C229 C232 118.5(3) . . ?
C229 C230 C225 122.2(3) . . ?
C229 C230 H230 118.9 . . ?
C225 C230 H230 118.9 . . ?
F15B C231 F15A 105.6(3) . . ?
F15B C231 F15C 107.0(3) . . ?
F15A C231 F15C 105.2(3) . . ?
F15B C231 C227 113.6(3) . . ?
F15A C231 C227 112.9(3) . . ?
F15C C231 C227 111.9(3) . . ?
F16B C232 F16A 113.8(4) . . ?
F16B C232 F16C 103.4(4) . . ?
F16A C232 F16C 99.3(4) . . ?
F16B C232 C229 113.8(3) . . ?
F16A C232 C229 114.4(4) . . ?
F16C C232 C229 110.5(4) . . ?
Cl1 C301 Cl2 111.5(3) . . ?
Cl1 C301 H30A 109.3 . . ?
Cl2 C301 H30A 109.3 . . ?
Cl1 C301 H30B 109.3 . . ?
Cl2 C301 H30B 109.3 . . ?
H30A C301 H30B 108.0 . . ?
Cl3 C401 Cl3 128.6(10) 2_667 . ?
Cl3 C401 H40A 105.1 2_667 . ?
Cl3 C401 H40A 105.1 . . ?
Cl3 C401 H40B 105.1 2_667 . ?
Cl3 C401 H40B 105.1 . . ?
H40A C401 H40B 105.9 . . ?
C401 Cl3 C401 51.4(10) 2_667 . ?

_refine_diff_density_max         1.925
_refine_diff_density_min         -0.921
_refine_diff_density_rms         0.084

_shelxl_version_number           2013-4

_shelx_res_file                  
;
TITL p-1 in P-1
CELL  1.54178  12.9265  19.5862  25.8965   91.462  100.922  103.341
ZERR     2.00   0.0001   0.0002   0.0003    0.001    0.001    0.001
LATT   1
SFAC  C    H    N    F    P    BR   CL   B
UNIT  239  198  8    96   4    4    6    4
MERG   2
EQIV $1 1-x, 1-y, 2-z
FREE C401 C401_$1
EADP F3A F3D
EADP F3B F3E
EADP F3C F3F
EADP F10A F10D
EADP F10B F10E
EADP F10C F10F
EADP F13A F13D
EADP F13B F13E
EADP F13C F13F
ISOR C401 F10B F10E F13B F13E
FMAP   2
PLAN   50
SIZE     0.160   0.200   0.260
ACTA
BOND   $H
L.S.  12
TEMP  -123.00
WGHT    0.077700   12.794499
FVAR       0.05958   0.77005   0.73271   0.73397
MOLE    1
P1    5    0.560090    0.029801    0.977951    11.00000    0.02084    0.01743 =
         0.01703    0.00078    0.00350    0.00382
P2    5    0.502534    0.493803    0.457178    11.00000    0.02178    0.01706 =
         0.01995    0.00213    0.00338    0.00496
BR1   6    0.703178    0.014760    1.034443    11.00000    0.02310    0.03109 =
         0.02376   -0.00504   -0.00391    0.00719
BR2   6    0.676137    0.549126    0.466922    11.00000    0.02428    0.02161 =
         0.04512    0.00462    0.00886    0.00229
C1    1    0.544678   -0.039031    0.924907    11.00000    0.01331    0.02089 =
         0.01699   -0.00013    0.00184    0.00355
N1    3    0.543358   -0.016794    0.875810    11.00000    0.01614    0.02041 =
         0.01829    0.00111    0.00343    0.00346
C2    1    0.523116   -0.131071    0.868522    11.00000    0.02684    0.02076 =
         0.01977   -0.00350    0.00292    0.00348
AFIX  43
H2    2    0.513433   -0.177976    0.854605    11.00000   -1.20000
AFIX   0
C3    1    0.529637   -0.073152    0.840692    11.00000    0.02499    0.02576 =
         0.01626   -0.00199    0.00197    0.00469
AFIX  43
H3    2    0.525469   -0.071871    0.803721    11.00000   -1.20000
AFIX   0
N2    3    0.533047   -0.109678    0.920527    11.00000    0.01846    0.02022 =
         0.01807    0.00191    0.00322    0.00379
C4    1    0.568265    0.056962    0.863990    11.00000    0.02250    0.02002 =
         0.02113    0.00405    0.00641    0.00402
C5    1    0.678405    0.091645    0.871561    11.00000    0.02155    0.02610 =
         0.02309    0.00325    0.00638    0.00400
C6    1    0.700594    0.162867    0.862539    11.00000    0.02809    0.02817 =
         0.04189    0.00802    0.01306    0.00010
AFIX  43
H6    2    0.773861    0.188977    0.867360    11.00000   -1.20000
AFIX   0
C7    1    0.617871    0.196116    0.846712    11.00000    0.04033    0.02572 =
         0.05478    0.01557    0.01925    0.00686
AFIX  43
H7    2    0.635052    0.245037    0.841781    11.00000   -1.20000
AFIX   0
C8    1    0.510261    0.159290    0.837911    11.00000    0.03311    0.03242 =
         0.04761    0.01758    0.01515    0.01542
AFIX  43
H8    2    0.454726    0.182983    0.826049    11.00000   -1.20000
AFIX   0
C9    1    0.482257    0.087922    0.846211    11.00000    0.02349    0.02977 =
         0.02542    0.00737    0.00796    0.00916
C10   1    0.768809    0.053534    0.884884    11.00000    0.01892    0.02984 =
         0.03034    0.00466    0.00704    0.00325
AFIX  13
H10   2    0.739985    0.010121    0.902219    11.00000   -1.20000
AFIX   0
C11   1    0.869655    0.096263    0.922547    11.00000    0.02309    0.05624 =
         0.04429   -0.00622   -0.00075    0.00886
AFIX 137
H11A  2    0.904130    0.136671    0.905118    11.00000   -1.50000
H11B  2    0.920768    0.066627    0.932550    11.00000   -1.50000
H11C  2    0.848893    0.112959    0.954186    11.00000   -1.50000
AFIX   0
C12   1    0.799358    0.030410    0.834086    11.00000    0.03808    0.06158 =
         0.04094   -0.00576    0.01063    0.02267
AFIX 137
H12A  2    0.736089   -0.001741    0.811944    11.00000   -1.50000
H12B  2    0.858352    0.006360    0.842814    11.00000   -1.50000
H12C  2    0.823201    0.071797    0.814962    11.00000   -1.50000
AFIX   0
C13   1    0.364571    0.046230    0.834382    11.00000    0.01934    0.03438 =
         0.03062    0.00975    0.00545    0.00932
AFIX  13
H13   2    0.359424    0.003283    0.854739    11.00000   -1.20000
AFIX   0
C14   1    0.289124    0.088186    0.851159    11.00000    0.02726    0.04398 =
         0.04479    0.01404    0.01194    0.01659
AFIX 137
H14A  2    0.317657    0.107510    0.887714    11.00000   -1.50000
H14B  2    0.216659    0.057247    0.848428    11.00000   -1.50000
H14C  2    0.284591    0.126752    0.828112    11.00000   -1.50000
AFIX   0
C15   1    0.329877    0.022321    0.775465    11.00000    0.02770    0.06947 =
         0.03386    0.00489    0.00428    0.01071
AFIX 137
H15A  2    0.334374    0.063661    0.754703    11.00000   -1.50000
H15B  2    0.255034   -0.006258    0.768187    11.00000   -1.50000
H15C  2    0.378068   -0.005707    0.765886    11.00000   -1.50000
AFIX   0
C16   1    0.542386   -0.157305    0.962759    11.00000    0.02842    0.01841 =
         0.01862    0.00343    0.00569    0.00583
C17   1    0.647192   -0.164176    0.984896    11.00000    0.02908    0.02322 =
         0.02215    0.00127    0.00333    0.00820
C18   1    0.654166   -0.211029    1.024302    11.00000    0.03997    0.03380 =
         0.02971    0.00922    0.00236    0.01544
AFIX  43
H18   2    0.723369   -0.216829    1.040968    11.00000   -1.20000
AFIX   0
C19   1    0.562529   -0.249093    1.039535    11.00000    0.05229    0.03464 =
         0.03574    0.01729    0.01244    0.01467
AFIX  43
H19   2    0.569577   -0.280116    1.066893    11.00000   -1.20000
AFIX   0
C20   1    0.460546   -0.242733    1.015545    11.00000    0.04270    0.02670 =
         0.03684    0.01192    0.01766    0.00619
AFIX  43
H20   2    0.398423   -0.269914    1.026370    11.00000   -1.20000
AFIX   0
C21   1    0.447277   -0.197002    0.975641    11.00000    0.02943    0.02154 =
         0.02700    0.00234    0.00967    0.00569
C22   1    0.747683   -0.127513    0.965151    11.00000    0.02295    0.02895 =
         0.02956    0.00407    0.00259    0.00800
AFIX  13
H22   2    0.734027   -0.083271    0.949884    11.00000   -1.20000
AFIX   0
C23   1    0.850181   -0.107288    1.008512    11.00000    0.02784    0.03404 =
         0.04197    0.00142   -0.00379    0.01114
AFIX 137
H23A  2    0.833665   -0.085578    1.039515    11.00000   -1.50000
H23B  2    0.906843   -0.073809    0.995609    11.00000   -1.50000
H23C  2    0.875636   -0.149533    1.018165    11.00000   -1.50000
AFIX   0
C24   1    0.768140   -0.173343    0.921269    11.00000    0.03317    0.05528 =
         0.04041   -0.00910    0.01126    0.00583
AFIX 137
H24A  2    0.782711   -0.216920    0.935317    11.00000   -1.50000
H24B  2    0.830850   -0.147775    0.907720    11.00000   -1.50000
H24C  2    0.703968   -0.184703    0.892647    11.00000   -1.50000
AFIX   0
C25   1    0.334329   -0.195201    0.946310    11.00000    0.02575    0.02409 =
         0.03613    0.00080    0.01109    0.00171
AFIX  13
H25   2    0.339168   -0.149010    0.930178    11.00000   -1.20000
AFIX   0
C26   1    0.251818   -0.202347    0.982240    11.00000    0.03222    0.03261 =
         0.05054    0.00347    0.02005    0.00376
AFIX 137
H26A  2    0.231938   -0.251273    0.991323    11.00000   -1.50000
H26B  2    0.186851   -0.188732    0.963912    11.00000   -1.50000
H26C  2    0.283768   -0.171618    1.014520    11.00000   -1.50000
AFIX   0
C27   1    0.293599   -0.254024    0.901613    11.00000    0.03075    0.03946 =
         0.04938   -0.01347    0.00406    0.00211
AFIX 137
H27A  2    0.343491   -0.247581    0.877001    11.00000   -1.50000
H27B  2    0.221066   -0.252183    0.882846    11.00000   -1.50000
H27C  2    0.290286   -0.299791    0.916511    11.00000   -1.50000
AFIX   0
C28   1    0.507834    0.400605    0.454016    11.00000    0.01909    0.01863 =
         0.01930    0.00134    0.00609    0.00329
N3    3    0.439095    0.357899    0.413730    11.00000    0.02303    0.01945 =
         0.02223   -0.00058    0.00362    0.00252
C29   1    0.450409    0.290370    0.418706    11.00000    0.03534    0.01772 =
         0.03148   -0.00217    0.00629    0.00205
AFIX  43
H29   2    0.410961    0.250197    0.396000    11.00000   -1.20000
AFIX   0
C30   1    0.528173    0.291621    0.461954    11.00000    0.03355    0.01717 =
         0.03187    0.00110    0.00759    0.00624
AFIX  43
H30   2    0.553432    0.252356    0.475192    11.00000   -1.20000
AFIX   0
N4    3    0.564128    0.359823    0.483331    11.00000    0.02209    0.01718 =
         0.02179    0.00262    0.00585    0.00521
C31   1    0.374720    0.382004    0.368480    11.00000    0.02840    0.02381 =
         0.02189   -0.00225   -0.00178    0.00301
C32   1    0.430437    0.413962    0.330313    11.00000    0.03536    0.02801 =
         0.02204   -0.00276    0.00022    0.00106
C33   1    0.368198    0.439373    0.288595    11.00000    0.05174    0.04111 =
         0.02313    0.00383   -0.00171    0.00257
AFIX  43
H33   2    0.401796    0.461876    0.261882    11.00000   -1.20000
AFIX   0
C34   1    0.258069    0.432237    0.285592    11.00000    0.05216    0.05085 =
         0.03392    0.00530   -0.01320    0.01198
AFIX  43
H34   2    0.217710    0.451267    0.257427    11.00000   -1.20000
AFIX   0
C35   1    0.206097    0.398045    0.322719    11.00000    0.03187    0.04874 =
         0.04126   -0.00251   -0.00899    0.00923
AFIX  43
H35   2    0.129996    0.392410    0.318973    11.00000   -1.20000
AFIX   0
C36   1    0.263042    0.371411    0.365868    11.00000    0.02887    0.03047 =
         0.03079   -0.00407   -0.00110    0.00384
C37   1    0.550570    0.418583    0.332784    11.00000    0.03393    0.03658 =
         0.02228   -0.00061    0.00641   -0.00432
AFIX  13
H37   2    0.587516    0.427016    0.370763    11.00000   -1.20000
AFIX   0
C38   1    0.606414    0.478307    0.303670    11.00000    0.05774    0.03901 =
         0.05293    0.00537    0.03303    0.00280
AFIX 137
H38A  2    0.685269    0.485035    0.313886    11.00000   -1.50000
H38B  2    0.586423    0.521723    0.312824    11.00000   -1.50000
H38C  2    0.583484    0.466593    0.265567    11.00000   -1.50000
AFIX   0
C39   1    0.568798    0.349841    0.312339    11.00000    0.04133    0.04043 =
         0.07241    0.00236    0.01956    0.00438
AFIX 137
H39A  2    0.533921    0.340064    0.275001    11.00000   -1.50000
H39B  2    0.537382    0.311542    0.332513    11.00000   -1.50000
H39C  2    0.646856    0.353555    0.316308    11.00000   -1.50000
AFIX   0
C40   1    0.204190    0.330487    0.404777    11.00000    0.02557    0.04173 =
         0.04260    0.00011    0.00648    0.00305
AFIX  13
H40   2    0.258753    0.329473    0.437587    11.00000   -1.20000
AFIX   0
C41   1    0.116680    0.363381    0.419826    11.00000    0.03035    0.06486 =
         0.05945   -0.00150    0.00956    0.01216
AFIX 137
H41A  2    0.147997    0.413171    0.431278    11.00000   -1.50000
H41B  2    0.088568    0.338812    0.448631    11.00000   -1.50000
H41C  2    0.057376    0.359246    0.389215    11.00000   -1.50000
AFIX   0
C42   1    0.153571    0.253869    0.381834    11.00000    0.04551    0.04073 =
         0.07496   -0.00045    0.01574   -0.00533
AFIX 137
H42A  2    0.099578    0.253565    0.349617    11.00000   -1.50000
H42B  2    0.118420    0.226859    0.407773    11.00000   -1.50000
H42C  2    0.210606    0.232585    0.373560    11.00000   -1.50000
AFIX   0
C43   1    0.656661    0.383327    0.527094    11.00000    0.02183    0.01794 =
         0.02240    0.00342    0.00226    0.00655
C44   1    0.760016    0.402603    0.514755    11.00000    0.02476    0.02237 =
         0.03023    0.00963    0.00810    0.00801
C45   1    0.846497    0.426720    0.556897    11.00000    0.02215    0.03257 =
         0.04128    0.01277    0.00433    0.00586
AFIX  43
H45   2    0.918108    0.440663    0.550508    11.00000   -1.20000
AFIX   0
C46   1    0.829921    0.430735    0.607980    11.00000    0.03102    0.03412 =
         0.03410    0.00656   -0.00489    0.00498
AFIX  43
H46   2    0.889740    0.449711    0.635964    11.00000   -1.20000
AFIX   0
C47   1    0.727440    0.407497    0.618867    11.00000    0.03742    0.03159 =
         0.02322    0.00546    0.00342    0.01077
AFIX  43
H47   2    0.718181    0.409286    0.654362    11.00000   -1.20000
AFIX   0
C48   1    0.637513    0.381481    0.578497    11.00000    0.02773    0.01984 =
         0.02580    0.00682    0.00722    0.00990
C49   1    0.779153    0.393068    0.459180    11.00000    0.03092    0.03509 =
         0.03336    0.01242    0.01467    0.01283
AFIX  13
H49   2    0.711846    0.395906    0.433782    11.00000   -1.20000
AFIX   0
C50   1    0.874274    0.448669    0.446827    11.00000    0.03835    0.04545 =
         0.05372    0.02114    0.02657    0.01460
AFIX 137
H50A  2    0.866362    0.495696    0.456293    11.00000   -1.50000
H50B  2    0.874650    0.444162    0.409091    11.00000   -1.50000
H50C  2    0.942632    0.441702    0.467198    11.00000   -1.50000
AFIX   0
C51   1    0.799799    0.319932    0.450145    11.00000    0.05916    0.03945 =
         0.04825    0.00885    0.03086    0.01870
AFIX 137
H51A  2    0.865324    0.315921    0.474833    11.00000   -1.50000
H51B  2    0.809658    0.313506    0.413888    11.00000   -1.50000
H51C  2    0.737584    0.283723    0.455952    11.00000   -1.50000
AFIX   0
C52   1    0.527296    0.347287    0.590116    11.00000    0.03148    0.02623 =
         0.02768    0.00836    0.01222    0.01089
AFIX  13
H52   2    0.470473    0.352660    0.559455    11.00000   -1.20000
AFIX   0
C53   1    0.504196    0.379693    0.639604    11.00000    0.04754    0.03341 =
         0.03274    0.00958    0.02012    0.01697
AFIX 137
H53A  2    0.550947    0.367922    0.670817    11.00000   -1.50000
H53B  2    0.427946    0.361057    0.641504    11.00000   -1.50000
H53C  2    0.518849    0.430926    0.638296    11.00000   -1.50000
AFIX   0
C54   1    0.518691    0.268019    0.595332    11.00000    0.04226    0.02616 =
         0.04579    0.00948    0.02365    0.00942
AFIX 137
H54A  2    0.533880    0.247294    0.563579    11.00000   -1.50000
H54B  2    0.445272    0.244909    0.599506    11.00000   -1.50000
H54C  2    0.571453    0.261477    0.626225    11.00000   -1.50000
AFIX   0
MOLE    2
B101  8    0.061318    0.987309    0.322481    11.00000    0.01798    0.02265 =
         0.01780    0.00264    0.00420    0.00543
C101  1    0.164196    0.951972    0.342721    11.00000    0.02046    0.02076 =
         0.01937   -0.00003    0.00302    0.00528
C102  1    0.159673    0.905970    0.383526    11.00000    0.02250    0.02660 =
         0.02256    0.00377    0.00587    0.00729
AFIX  43
H102  2    0.100821    0.900163    0.401412    11.00000   -1.20000
AFIX   0
C103  1    0.238488    0.868852    0.398432    11.00000    0.03007    0.02612 =
         0.02334    0.00439    0.00600    0.01002
C104  1    0.326375    0.876313    0.373599    11.00000    0.02767    0.03180 =
         0.03023    0.00416    0.00585    0.01634
AFIX  43
H104  2    0.381048    0.851509    0.384190    11.00000   -1.20000
AFIX   0
C105  1    0.332187    0.920733    0.333113    11.00000    0.02351    0.03133 =
         0.02543    0.00240    0.00638    0.00981
C106  1    0.252436    0.957497    0.317980    11.00000    0.02228    0.02498 =
         0.02058    0.00289    0.00464    0.00651
AFIX  43
H106  2    0.258308    0.987389    0.289822    11.00000   -1.20000
AFIX   0
C107  1    0.229084    0.817788    0.440299    11.00000    0.03520    0.03588 =
         0.03237    0.01174    0.00833    0.01636
C108  1    0.426418    0.928617    0.305702    11.00000    0.02982    0.05121 =
         0.03673    0.01097    0.01271    0.02095
C109  1    0.085206    1.044596    0.278582    11.00000    0.01946    0.01930 =
         0.01859   -0.00026    0.00454    0.00592
C110  1    0.183212    1.096293    0.286449    11.00000    0.02163    0.02140 =
         0.01838    0.00073    0.00236    0.00436
AFIX  43
H110  2    0.236688    1.096910    0.317296    11.00000   -1.20000
AFIX   0
C111  1    0.204350    1.146518    0.250540    11.00000    0.02242    0.02043 =
         0.02226    0.00040    0.00280    0.00333
C112  1    0.127082    1.149824    0.205887    11.00000    0.02579    0.02207 =
         0.02253    0.00378    0.00426    0.00537
AFIX  43
H112  2    0.141409    1.184514    0.181512    11.00000   -1.20000
AFIX   0
C113  1    0.028643    1.100759    0.198279    11.00000    0.02141    0.02415 =
         0.02306    0.00225    0.00010    0.00678
C114  1    0.008570    1.048848    0.233276    11.00000    0.01782    0.02263 =
         0.02354    0.00177    0.00276    0.00447
AFIX  43
H114  2   -0.059235    1.015202    0.226253    11.00000   -1.20000
AFIX   0
C115  1    0.312678    1.196770    0.258526    11.00000    0.02459    0.02750 =
         0.02602    0.00464    0.00035   -0.00370
C116  1   -0.056091    1.101427    0.150186    11.00000    0.02796    0.03637 =
         0.03051    0.01072   -0.00319    0.00466
C117  1   -0.037471    0.919455    0.297245    11.00000    0.01830    0.02122 =
         0.02102    0.00450    0.00305    0.00653
C118  1   -0.032202    0.882337    0.251194    11.00000    0.02249    0.02158 =
         0.02430    0.00338    0.00725    0.00528
AFIX  43
H118  2    0.026385    0.899414    0.233989    11.00000   -1.20000
AFIX   0
C119  1   -0.109340    0.821561    0.229759    11.00000    0.03077    0.02127 =
         0.02549    0.00194    0.00510    0.00638
C120  1   -0.195956    0.794471    0.253822    11.00000    0.02639    0.02034 =
         0.03174    0.00376    0.00323    0.00196
AFIX  43
H120  2   -0.248768    0.752764    0.239467    11.00000   -1.20000
AFIX   0
C121  1   -0.202825    0.830216    0.299396    11.00000    0.02285    0.02426 =
         0.02769    0.00750    0.00572    0.00377
C122  1   -0.125197    0.891205    0.320737    11.00000    0.02125    0.02456 =
         0.02152    0.00359    0.00503    0.00571
AFIX  43
H122  2   -0.132148    0.914243    0.352182    11.00000   -1.20000
AFIX   0
C123  1   -0.099100    0.787189    0.179322    11.00000    0.04102    0.02489 =
         0.03355   -0.00337    0.00866    0.00657
C124  1   -0.294761    0.803728    0.326963    11.00000    0.02618    0.02971 =
         0.03948    0.00634    0.01020    0.00093
C125  1    0.030357    1.030368    0.370047    11.00000    0.02257    0.02115 =
         0.02106    0.00270    0.00637    0.00415
C126  1   -0.067105    1.052188    0.360154    11.00000    0.02600    0.02554 =
         0.02355    0.00013    0.00501    0.00773
AFIX  43
H126  2   -0.112710    1.041279    0.326192    11.00000   -1.20000
AFIX   0
C127  1   -0.099266    1.089100    0.398155    11.00000    0.03050    0.02868 =
         0.03368    0.00052    0.01064    0.00991
C128  1   -0.033277    1.107387    0.447958    11.00000    0.03897    0.03490 =
         0.02953   -0.00557    0.01413    0.00862
AFIX  43
H128  2   -0.054920    1.132521    0.474241    11.00000   -1.20000
AFIX   0
C129  1    0.063995    1.088170    0.458163    11.00000    0.03434    0.03627 =
         0.02387   -0.00326    0.00731    0.00430
C130  1    0.095913    1.050164    0.420044    11.00000    0.02456    0.03123 =
         0.02289    0.00141    0.00503    0.00663
AFIX  43
H130  2    0.163545    1.037560    0.428327    11.00000   -1.20000
AFIX   0
C131  1   -0.206851    1.107802    0.386610    11.00000    0.04036    0.05044 =
         0.04470   -0.00521    0.01190    0.02394
C132  1    0.139282    1.109786    0.510930    11.00000    0.04703    0.05981 =
         0.02852   -0.00921    0.00505    0.00721
F1A   4    0.142502    0.812559    0.460765    11.00000    0.07107    0.07861 =
         0.06610    0.04878    0.04510    0.04869
F1B   4    0.316881    0.829182    0.477947    11.00000    0.06796    0.08217 =
         0.05166    0.03763   -0.01534   -0.00065
F1C   4    0.220441    0.751545    0.420978    11.00000    0.09602    0.03528 =
         0.06298    0.01691    0.03179    0.02458
F2A   4    0.425442    0.974232    0.269160    11.00000    0.07399    0.18368 =
         0.11129    0.11032    0.07418    0.08844
F2B   4    0.433727    0.869319    0.284556    11.00000    0.07403    0.08298 =
         0.12501   -0.04227    0.06497    0.00403
F2C   4    0.520974    0.952648    0.338792    11.00000    0.02795    0.10654 =
         0.06693   -0.00188    0.01566    0.00971
PART    1
F3A   4    0.367787    1.204532    0.307131    21.00000    0.05421    0.10437 =
         0.03299    0.01568   -0.01456   -0.05251
F3B   4    0.311917    1.258608    0.245446    21.00000    0.04161    0.04967 =
         0.24997    0.08090   -0.04444   -0.02230
F3C   4    0.378128    1.177100    0.231543    21.00000    0.04307    0.13416 =
         0.12909   -0.08750    0.05253   -0.03892
PART    2
F3F   4    0.331660    1.226991    0.218006   -21.00000    0.04307    0.13416 =
         0.12909   -0.08750    0.05253   -0.03892
F3D   4    0.392482    1.163774    0.266735   -21.00000    0.05421    0.10437 =
         0.03299    0.01568   -0.01456   -0.05251
F3E   4    0.329132    1.239492    0.297720   -21.00000    0.04161    0.04967 =
         0.24997    0.08090   -0.04444   -0.02230
PART    0
F4A   4   -0.155203    1.092808    0.160421    11.00000    0.02484    0.08031 =
         0.05057    0.02009   -0.00327    0.01479
F4B   4   -0.064221    1.048681    0.114404    11.00000    0.06169    0.07805 =
         0.03317   -0.01443   -0.01987    0.02384
F4C   4   -0.036738    1.160241    0.125672    11.00000    0.04855    0.06192 =
         0.06013    0.04012   -0.01787   -0.00344
F5A   4   -0.098214    0.830568    0.140810    11.00000    0.08832    0.05555 =
         0.02842    0.00362    0.01750    0.03330
F5B   4   -0.180059    0.731967    0.161116    11.00000    0.10586    0.06731 =
         0.07607   -0.04796    0.05072   -0.04323
F5C   4   -0.007240    0.767186    0.183140    11.00000    0.08667    0.09759 =
         0.04659   -0.01436    0.00572    0.06785
F6A   4   -0.330483    0.855420    0.346407    11.00000    0.05331    0.04496 =
         0.12202    0.01864    0.06048    0.01655
F6B   4   -0.265876    0.769678    0.369189    11.00000    0.05036    0.06635 =
         0.05354    0.03019    0.02884    0.01849
F6C   4   -0.378510    0.760378    0.296577    11.00000    0.04603    0.11924 =
         0.05177   -0.01598    0.01756   -0.04573
F7A   4   -0.256890    1.095361    0.337980    11.00000    0.06789    0.17503 =
         0.07569   -0.04319   -0.01727    0.08628
F7B   4   -0.200674    1.173292    0.398600    11.00000    0.08816    0.07831 =
         0.18548   -0.05282   -0.02720    0.06124
F7C   4   -0.273215    1.073793    0.414255    11.00000    0.06454    0.22040 =
         0.19191    0.12187    0.08120    0.08440
F8A   4    0.088980    1.128332    0.547264    11.00000    0.06906    0.15973 =
         0.03087   -0.03229    0.00629    0.03191
F8B   4    0.221273    1.163338    0.508242    11.00000    0.06673    0.08224 =
         0.04988   -0.01545   -0.00768   -0.01726
F8C   4    0.185137    1.059277    0.530161    11.00000    0.09149    0.09382 =
         0.03869   -0.00231   -0.02008    0.03368
MOLE    3
B201  8    0.840585    0.505743    0.167004    11.00000    0.02419    0.02421 =
         0.02895    0.00600    0.00874    0.00583
C201  1    0.710055    0.495307    0.163984    11.00000    0.02482    0.02583 =
         0.02314    0.00486    0.00656    0.00499
C202  1    0.635845    0.430634    0.149677    11.00000    0.02830    0.02431 =
         0.02923    0.00062    0.00938    0.00645
AFIX  43
H202  2    0.662322    0.390179    0.144241    11.00000   -1.20000
AFIX   0
C203  1    0.524066    0.423202    0.143056    11.00000    0.02677    0.02909 =
         0.02986   -0.00223    0.00748    0.00151
C204  1    0.481510    0.480570    0.151073    11.00000    0.02462    0.03321 =
         0.02965   -0.00199    0.00555    0.00650
AFIX  43
H204  2    0.405482    0.475577    0.147027    11.00000   -1.20000
AFIX   0
C205  1    0.553929    0.545458    0.165203    11.00000    0.03092    0.02935 =
         0.02389   -0.00002    0.00268    0.01120
C206  1    0.664934    0.552690    0.170880    11.00000    0.02778    0.02322 =
         0.02574    0.00139    0.00316    0.00457
AFIX  43
H206  2    0.712051    0.598139    0.179755    11.00000   -1.20000
AFIX   0
C207  1    0.450295    0.351811    0.127683    11.00000    0.03277    0.03188 =
         0.04996   -0.00427    0.01261   -0.00153
C208  1    0.512080    0.608097    0.176410    11.00000    0.03476    0.03050 =
         0.04469   -0.00332    0.00435    0.01299
C209  1    0.883047    0.434281    0.180645    11.00000    0.02722    0.02596 =
         0.02623    0.00340    0.00583    0.00655
C210  1    0.970508    0.420421    0.160851    11.00000    0.02953    0.02707 =
         0.02833    0.00671    0.00888    0.00669
AFIX  43
H210  2    1.000013    0.450480    0.136332    11.00000   -1.20000
AFIX   0
C211  1    1.015370    0.364346    0.175848    11.00000    0.03031    0.03038 =
         0.02700    0.00322    0.00596    0.00997
C212  1    0.973721    0.318199    0.210666    11.00000    0.03689    0.03123 =
         0.02924    0.00763    0.00454    0.01303
AFIX  43
H212  2    1.003618    0.279315    0.220487    11.00000   -1.20000
AFIX   0
C213  1    0.887406    0.330508    0.230636    11.00000    0.03706    0.03351 =
         0.02924    0.01027    0.00802    0.00844
C214  1    0.843864    0.387690    0.216313    11.00000    0.02939    0.03402 =
         0.02883    0.00694    0.00924    0.00920
AFIX  43
[truncated: 170,331 more chars]
